# Supplementary material for: Quantification of heterotypic granule fusion in human neutrophils by imaging flow cytometry
Source: Data Brief. 2015 Dec 17;6:386–93. doi: 10.1016/j.dib.2015.12.003 (PMC4707292; doi:10.1016/j.dib.2015.12.003)
Supplement: Supplementary file 2 — Supplementary material Colocalization.cif Raw data from one representative experiment, including the different control samples. This is a color compensated image data file that can be opened using IDEAS software when applying the corresponding .daf analysis file [file mmc2.zip]

Archive with 1 entries (1 files):
- mmc1.cif
