# Supplementary material for: Quantification of heterotypic granule fusion in human neutrophils by imaging flow cytometry
Source: Data Brief. 2015 Dec 17;6:386–93. doi: 10.1016/j.dib.2015.12.003 (PMC4707292; doi:10.1016/j.dib.2015.12.003)
Supplement: Supplementary file 3 — Supplementary material Colocalization.daf A data analysis file containing a template for all the analysis steps described. When opened in IDEAS software, this file will display the data contained in the corresponding .cif file, analyzed for colocalization [file mmc3.zip]

Archive with 1 entries (1 files):
- mmc2.daf
