# Supplementary material for: Quantification of heterotypic granule fusion in human neutrophils by imaging flow cytometry
Source: Data Brief. 2015 Dec 17;6:386–93. doi: 10.1016/j.dib.2015.12.003 (PMC4707292; doi:10.1016/j.dib.2015.12.003)
Supplement: Supplementary file 3 — Supplementary material Colocalization.daf A data analysis file containing a template for all the analysis steps described. When opened in IDEAS software, this file will display the data contained in the corresponding .cif file, analyzed for colocalization [file mmc3.zip › mmc2.daf]

<?xml version="1.0" encoding="utf-8"?>
<Assay date="9/9/2015 9:26:15 AM" IDEAS_version="6.1.822.0">
  <SampleName>Colocalization</SampleName>
  <ShowSampleName>False</ShowSampleName>
  <SOD file="Colocalization.cif" creation="2015-09-08T11:02:55.5283691+02:00" objcount="20000" checksum="8722285">
    <ChannelPresets count="6" bits="10">
      <gallery viewmode="Co-localization_Ch04_Ch02_Ch05_Ch06_Ch02/Ch05" orderByFeature="Object Number" ascendingOrder="true" population="All" showMasks="false" showColor="true" showSaturationColor="false" />
    </ChannelPresets>
    <ImageDisplaySettings>
      <Width min="27" max="118" auto="false" value="80" />
      <Height min="37" max="189" value="80" />
    </ImageDisplaySettings>
    <Images>
      <image name="DAPI" color="DarkOrchid" physicalChannel="0" xmin="27" xmax="197" xmid="112" ymid="127" scalemin="22" scalemax="202" tokens="" baseimage="" function="" />
      <image name="AF488" color="Lime" physicalChannel="1" xmin="34" xmax="984" xmid="509" ymid="127" scalemin="0" scalemax="1023" tokens="" baseimage="" function="" />
      <image name="Ch03" color="Yellow" physicalChannel="2" xmin="25" xmax="4095" xmid="2060" ymid="127" scalemin="0" scalemax="1023" tokens="" baseimage="" function="" />
      <image name="BF" color="White" physicalChannel="3" xmin="206" xmax="706" xmid="456" ymid="127" scalemin="0" scalemax="1023" tokens="" baseimage="" function="" />
      <image name="AF647" color="Red" physicalChannel="4" xmin="33" xmax="1591" xmid="812" ymid="127" scalemin="0" scalemax="1023" tokens="" baseimage="" function="" />
      <image name="SSC" color="DeepPink" physicalChannel="5" xmin="25" xmax="207" xmid="116" ymid="127" scalemin="0" scalemax="1023" tokens="" baseimage="" function="" />
    </Images>
    <Composites>
      <composite name="AF488/AF647" def="AF488|100|AF647|100" />
      <composite name="DAPI/AF488" def="DAPI|100|AF488|100" />
    </Composites>
    <masks>
      <mask type="C" name="MC" def="M01|Or|M02|Or|M03|Or|M04|Or|M05|Or|M06" />
      <mask type="C" name="None" def="Threshold|M01|DAPI|0" />
      <mask type="C" name="NMC" def="Not|MC" />
    </masks>
    <ViewingModes>
      <viewingmode name="All Channels">
        <viewingmodecolumn image="DAPI" mask="M01" />
        <viewingmodecolumn image="AF488" mask="M02" />
        <viewingmodecolumn image="Ch03" mask="M03" />
        <viewingmodecolumn image="BF" mask="M04" />
        <viewingmodecolumn image="AF647" mask="M05" />
        <viewingmodecolumn image="SSC" mask="M06" />
      </viewingmode>
      <viewingmode name="DAPI">
        <viewingmodecolumn image="DAPI" mask="M01" />
      </viewingmode>
      <viewingmode name="AF488">
        <viewingmodecolumn image="AF488" mask="M02" />
      </viewingmode>
      <viewingmode name="BF">
        <viewingmodecolumn image="BF" mask="M04" />
      </viewingmode>
      <viewingmode name="AF647">
        <viewingmodecolumn image="AF647" mask="M05" />
      </viewingmode>
      <viewingmode name="Co-localization_Ch04_Ch02_Ch05_Ch06_Ch02/Ch05">
        <viewingmodecolumn image="BF" mask="M04" />
        <viewingmodecolumn image="DAPI" mask="M01" />
        <viewingmodecolumn image="AF488" mask="M02" />
        <viewingmodecolumn image="AF647" mask="M05" />
        <viewingmodecolumn composite="AF488/AF647" />
      </viewingmode>
      <viewingmode name="SSC">
        <viewingmodecolumn image="SSC" mask="M06" />
      </viewingmode>
      <viewingmode name="DAPI/AF488">
        <viewingmodecolumn composite="DAPI/AF488" />
      </viewingmode>
      <viewingmode name="Co-localization_BF_DAPI_LF_DAPI/LF">
        <viewingmodecolumn image="BF" mask="M04" />
        <viewingmodecolumn image="DAPI" mask="M01" />
        <viewingmodecolumn image="AF488" mask="M02" />
        <viewingmodecolumn composite="DAPI/AF488" />
      </viewingmode>
      <viewingmode name="Ch03">
        <viewingmodecolumn image="Ch03" mask="M03" />
      </viewingmode>
    </ViewingModes>
    <DefinedFeatures>
      <UDF name="Area_M01" type="single" userfeaturetype="Mask Only" def="Area|M01" />
      <UDF name="Area_M02" type="single" userfeaturetype="Mask Only" def="Area|M02" />
      <UDF name="Area_M03" type="single" userfeaturetype="Mask Only" def="Area|M03" />
      <UDF name="Area_M04" type="single" userfeaturetype="Mask Only" def="Area|M04" />
      <UDF name="Area_M05" type="single" userfeaturetype="Mask Only" def="Area|M05" />
      <UDF name="Area_M06" type="single" userfeaturetype="Mask Only" def="Area|M06" />
      <UDF name="Area_MC" type="single" userfeaturetype="Mask Only" def="Area|MC" />
      <UDF name="Aspect Ratio_M01" type="single" userfeaturetype="Mask Only" def="Aspect Ratio|M01" />
      <UDF name="Aspect Ratio_M02" type="single" userfeaturetype="Mask Only" def="Aspect Ratio|M02" />
      <UDF name="Aspect Ratio_M03" type="single" userfeaturetype="Mask Only" def="Aspect Ratio|M03" />
      <UDF name="Aspect Ratio_M04" type="single" userfeaturetype="Mask Only" def="Aspect Ratio|M04" />
      <UDF name="Aspect Ratio_M05" type="single" userfeaturetype="Mask Only" def="Aspect Ratio|M05" />
      <UDF name="Aspect Ratio_M06" type="single" userfeaturetype="Mask Only" def="Aspect Ratio|M06" />
      <UDF name="Aspect Ratio Intensity_M01_DAPI" type="single" userfeaturetype="Mask and Image" def="Aspect Ratio Intensity|M01|DAPI" />
      <UDF name="Aspect Ratio Intensity_M02_AF488" type="single" userfeaturetype="Mask and Image" def="Aspect Ratio Intensity|M02|AF488" />
      <UDF name="Aspect Ratio Intensity_M03_Ch03" type="single" userfeaturetype="Mask and Image" def="Aspect Ratio Intensity|M03|Ch03" />
      <UDF name="Aspect Ratio Intensity_M04_BF" type="single" userfeaturetype="Mask and Image" def="Aspect Ratio Intensity|M04|BF" />
      <UDF name="Aspect Ratio Intensity_M05_AF647" type="single" userfeaturetype="Mask and Image" def="Aspect Ratio Intensity|M05|AF647" />
      <UDF name="Aspect Ratio Intensity_M06_SSC" type="single" userfeaturetype="Mask and Image" def="Aspect Ratio Intensity|M06|SSC" />
      <UDF name="Bkgd Mean_DAPI" type="single" userfeaturetype="Image Only" def="Bkgd Mean|DAPI" />
      <UDF name="Bkgd Mean_AF488" type="single" userfeaturetype="Image Only" def="Bkgd Mean|AF488" />
      <UDF name="Bkgd Mean_Ch03" type="single" userfeaturetype="Image Only" def="Bkgd Mean|Ch03" />
      <UDF name="Bkgd Mean_BF" type="single" userfeaturetype="Image Only" def="Bkgd Mean|BF" />
      <UDF name="Bkgd Mean_AF647" type="single" userfeaturetype="Image Only" def="Bkgd Mean|AF647" />
      <UDF name="Bkgd Mean_SSC" type="single" userfeaturetype="Image Only" def="Bkgd Mean|SSC" />
      <UDF name="Modulation_M01_DAPI" type="single" userfeaturetype="Mask and Image" def="Modulation|M01|DAPI" />
      <UDF name="Modulation_M02_AF488" type="single" userfeaturetype="Mask and Image" def="Modulation|M02|AF488" />
      <UDF name="Modulation_M03_Ch03" type="single" userfeaturetype="Mask and Image" def="Modulation|M03|Ch03" />
      <UDF name="Modulation_M04_BF" type="single" userfeaturetype="Mask and Image" def="Modulation|M04|BF" />
      <UDF name="Modulation_M05_AF647" type="single" userfeaturetype="Mask and Image" def="Modulation|M05|AF647" />
      <UDF name="Modulation_M06_SSC" type="single" userfeaturetype="Mask and Image" def="Modulation|M06|SSC" />
      <UDF name="Contrast_M01_DAPI" type="single" userfeaturetype="Mask and Image" def="Contrast|M01|DAPI" />
      <UDF name="Contrast_M02_AF488" type="single" userfeaturetype="Mask and Image" def="Contrast|M02|AF488" />
      <UDF name="Contrast_M03_Ch03" type="single" userfeaturetype="Mask and Image" def="Contrast|M03|Ch03" />
      <UDF name="Contrast_M04_BF" type="single" userfeaturetype="Mask and Image" def="Contrast|M04|BF" />
      <UDF name="Contrast_M05_AF647" type="single" userfeaturetype="Mask and Image" def="Contrast|M05|AF647" />
      <UDF name="Contrast_M06_SSC" type="single" userfeaturetype="Mask and Image" def="Contrast|M06|SSC" />
      <UDF name="Gradient RMS_M01_DAPI" type="single" userfeaturetype="Mask and Image" def="Gradient RMS|M01|DAPI" />
      <UDF name="Gradient RMS_M02_AF488" type="single" userfeaturetype="Mask and Image" def="Gradient RMS|M02|AF488" />
      <UDF name="Gradient RMS_M03_Ch03" type="single" userfeaturetype="Mask and Image" def="Gradient RMS|M03|Ch03" />
      <UDF name="Gradient RMS_M04_BF" type="single" userfeaturetype="Mask and Image" def="Gradient RMS|M04|BF" />
      <UDF name="Gradient RMS_M05_AF647" type="single" userfeaturetype="Mask and Image" def="Gradient RMS|M05|AF647" />
      <UDF name="Gradient RMS_M06_SSC" type="single" userfeaturetype="Mask and Image" def="Gradient RMS|M06|SSC" />
      <UDF name="Intensity_MC_DAPI" type="single" userfeaturetype="Mask and Image" def="Intensity|MC|DAPI" />
      <UDF name="Intensity_MC_AF488" type="single" userfeaturetype="Mask and Image" def="Intensity|MC|AF488" />
      <UDF name="Intensity_MC_Ch03" type="single" userfeaturetype="Mask and Image" def="Intensity|MC|Ch03" />
      <UDF name="Intensity_MC_BF" type="single" userfeaturetype="Mask and Image" def="Intensity|MC|BF" />
      <UDF name="Intensity_MC_AF647" type="single" userfeaturetype="Mask and Image" def="Intensity|MC|AF647" />
      <UDF name="Intensity_MC_SSC" type="single" userfeaturetype="Mask and Image" def="Intensity|MC|SSC" />
      <UDF name="Mean Pixel_M01_DAPI" type="single" userfeaturetype="Mask and Image" def="Mean Pixel|M01|DAPI" />
      <UDF name="Mean Pixel_M02_AF488" type="single" userfeaturetype="Mask and Image" def="Mean Pixel|M02|AF488" />
      <UDF name="Mean Pixel_M03_Ch03" type="single" userfeaturetype="Mask and Image" def="Mean Pixel|M03|Ch03" />
      <UDF name="Mean Pixel_M04_BF" type="single" userfeaturetype="Mask and Image" def="Mean Pixel|M04|BF" />
      <UDF name="Mean Pixel_M05_AF647" type="single" userfeaturetype="Mask and Image" def="Mean Pixel|M05|AF647" />
      <UDF name="Mean Pixel_M06_SSC" type="single" userfeaturetype="Mask and Image" def="Mean Pixel|M06|SSC" />
      <UDF name="Median Pixel_M01_DAPI" type="single" userfeaturetype="Mask and Image" def="Median Pixel|M01|DAPI" />
      <UDF name="Median Pixel_M02_AF488" type="single" userfeaturetype="Mask and Image" def="Median Pixel|M02|AF488" />
      <UDF name="Median Pixel_M03_Ch03" type="single" userfeaturetype="Mask and Image" def="Median Pixel|M03|Ch03" />
      <UDF name="Median Pixel_M04_BF" type="single" userfeaturetype="Mask and Image" def="Median Pixel|M04|BF" />
      <UDF name="Median Pixel_M05_AF647" type="single" userfeaturetype="Mask and Image" def="Median Pixel|M05|AF647" />
      <UDF name="Median Pixel_M06_SSC" type="single" userfeaturetype="Mask and Image" def="Median Pixel|M06|SSC" />
      <UDF name="Max Pixel_MC_DAPI" type="single" userfeaturetype="Mask and Image" def="Max Pixel|MC|DAPI" />
      <UDF name="Max Pixel_MC_AF488" type="single" userfeaturetype="Mask and Image" def="Max Pixel|MC|AF488" />
      <UDF name="Max Pixel_MC_Ch03" type="single" userfeaturetype="Mask and Image" def="Max Pixel|MC|Ch03" />
      <UDF name="Max Pixel_MC_BF" type="single" userfeaturetype="Mask and Image" def="Max Pixel|MC|BF" />
      <UDF name="Max Pixel_MC_AF647" type="single" userfeaturetype="Mask and Image" def="Max Pixel|MC|AF647" />
      <UDF name="Max Pixel_MC_SSC" type="single" userfeaturetype="Mask and Image" def="Max Pixel|MC|SSC" />
      <UDF name="Raw Max Pixel_MC_DAPI" type="single" userfeaturetype="Mask and Image" def="Raw Max Pixel|MC|DAPI" />
      <UDF name="Raw Max Pixel_MC_AF488" type="single" userfeaturetype="Mask and Image" def="Raw Max Pixel|MC|AF488" />
      <UDF name="Raw Max Pixel_MC_Ch03" type="single" userfeaturetype="Mask and Image" def="Raw Max Pixel|MC|Ch03" />
      <UDF name="Raw Max Pixel_MC_BF" type="single" userfeaturetype="Mask and Image" def="Raw Max Pixel|MC|BF" />
      <UDF name="Raw Max Pixel_MC_AF647" type="single" userfeaturetype="Mask and Image" def="Raw Max Pixel|MC|AF647" />
      <UDF name="Raw Max Pixel_MC_SSC" type="single" userfeaturetype="Mask and Image" def="Raw Max Pixel|MC|SSC" />
      <UDF name="Raw Min Pixel_MC_DAPI" type="single" userfeaturetype="Mask and Image" def="Raw Min Pixel|MC|DAPI" />
      <UDF name="Raw Min Pixel_MC_AF488" type="single" userfeaturetype="Mask and Image" def="Raw Min Pixel|MC|AF488" />
      <UDF name="Raw Min Pixel_MC_Ch03" type="single" userfeaturetype="Mask and Image" def="Raw Min Pixel|MC|Ch03" />
      <UDF name="Raw Min Pixel_MC_BF" type="single" userfeaturetype="Mask and Image" def="Raw Min Pixel|MC|BF" />
      <UDF name="Raw Min Pixel_MC_AF647" type="single" userfeaturetype="Mask and Image" def="Raw Min Pixel|MC|AF647" />
      <UDF name="Raw Min Pixel_MC_SSC" type="single" userfeaturetype="Mask and Image" def="Raw Min Pixel|MC|SSC" />
      <UDF name="Length_M01" type="single" userfeaturetype="Mask Only" def="Length|M01" />
      <UDF name="Length_M02" type="single" userfeaturetype="Mask Only" def="Length|M02" />
      <UDF name="Length_M03" type="single" userfeaturetype="Mask Only" def="Length|M03" />
      <UDF name="Length_M04" type="single" userfeaturetype="Mask Only" def="Length|M04" />
      <UDF name="Length_M05" type="single" userfeaturetype="Mask Only" def="Length|M05" />
      <UDF name="Length_M06" type="single" userfeaturetype="Mask Only" def="Length|M06" />
      <UDF name="Width_M01" type="single" userfeaturetype="Mask Only" def="Width|M01" />
      <UDF name="Width_M02" type="single" userfeaturetype="Mask Only" def="Width|M02" />
      <UDF name="Width_M03" type="single" userfeaturetype="Mask Only" def="Width|M03" />
      <UDF name="Width_M04" type="single" userfeaturetype="Mask Only" def="Width|M04" />
      <UDF name="Width_M05" type="single" userfeaturetype="Mask Only" def="Width|M05" />
      <UDF name="Width_M06" type="single" userfeaturetype="Mask Only" def="Width|M06" />
      <UDF name="Height_M01" type="single" userfeaturetype="Mask Only" def="Height|M01" />
      <UDF name="Height_M02" type="single" userfeaturetype="Mask Only" def="Height|M02" />
      <UDF name="Height_M03" type="single" userfeaturetype="Mask Only" def="Height|M03" />
      <UDF name="Height_M04" type="single" userfeaturetype="Mask Only" def="Height|M04" />
      <UDF name="Height_M05" type="single" userfeaturetype="Mask Only" def="Height|M05" />
      <UDF name="Height_M06" type="single" userfeaturetype="Mask Only" def="Height|M06" />
      <UDF name="Saturation Count_M01_DAPI" type="single" userfeaturetype="Mask and Image" def="Saturation Count|M01|DAPI" />
      <UDF name="Saturation Count_M02_AF488" type="single" userfeaturetype="Mask and Image" def="Saturation Count|M02|AF488" />
      <UDF name="Saturation Count_M03_Ch03" type="single" userfeaturetype="Mask and Image" def="Saturation Count|M03|Ch03" />
      <UDF name="Saturation Count_M04_BF" type="single" userfeaturetype="Mask and Image" def="Saturation Count|M04|BF" />
      <UDF name="Saturation Count_M05_AF647" type="single" userfeaturetype="Mask and Image" def="Saturation Count|M05|AF647" />
      <UDF name="Saturation Count_M06_SSC" type="single" userfeaturetype="Mask and Image" def="Saturation Count|M06|SSC" />
      <UDF name="Saturation Percent_M01_DAPI" type="single" userfeaturetype="Mask and Image" def="Saturation Percent|M01|DAPI" />
      <UDF name="Saturation Percent_M02_AF488" type="single" userfeaturetype="Mask and Image" def="Saturation Percent|M02|AF488" />
      <UDF name="Saturation Percent_M03_Ch03" type="single" userfeaturetype="Mask and Image" def="Saturation Percent|M03|Ch03" />
      <UDF name="Saturation Percent_M04_BF" type="single" userfeaturetype="Mask and Image" def="Saturation Percent|M04|BF" />
      <UDF name="Saturation Percent_M05_AF647" type="single" userfeaturetype="Mask and Image" def="Saturation Percent|M05|AF647" />
      <UDF name="Saturation Percent_M06_SSC" type="single" userfeaturetype="Mask and Image" def="Saturation Percent|M06|SSC" />
      <UDF name="Bright Detail Intensity R3_MC_DAPI" type="single" userfeaturetype="Mask and Image" def="Bright Detail Intensity R3|MC|DAPI" />
      <UDF name="Bright Detail Intensity R3_MC_AF488" type="single" userfeaturetype="Mask and Image" def="Bright Detail Intensity R3|MC|AF488" />
      <UDF name="Bright Detail Intensity R3_MC_Ch03" type="single" userfeaturetype="Mask and Image" def="Bright Detail Intensity R3|MC|Ch03" />
      <UDF name="Bright Detail Intensity R3_MC_BF" type="single" userfeaturetype="Mask and Image" def="Bright Detail Intensity R3|MC|BF" />
      <UDF name="Bright Detail Intensity R3_MC_AF647" type="single" userfeaturetype="Mask and Image" def="Bright Detail Intensity R3|MC|AF647" />
      <UDF name="Bright Detail Intensity R3_MC_SSC" type="single" userfeaturetype="Mask and Image" def="Bright Detail Intensity R3|MC|SSC" />
      <UDF name="Time" type="single" userfeaturetype="No Parameters" def="Time" />
      <UDF name="Object Number" type="single" userfeaturetype="No Parameters" def="Object Number" />
      <UDF name="Raw Centroid X" type="single" userfeaturetype="No Parameters" def="Raw Centroid X" />
      <UDF name="Raw Centroid Y" type="single" userfeaturetype="No Parameters" def="Raw Centroid Y" />
      <UDF name="Flow Speed" type="single" userfeaturetype="No Parameters" def="Flow Speed" />
      <UDF name="Bright Detail Similarity R3_MC_AF488_AF647" type="single" userfeaturetype="Similarity" def="Bright Detail Similarity R3|MC|AF488|AF647" />
      <UDF name="Bright Detail Similarity R3_MC_DAPI_AF488" type="single" userfeaturetype="Similarity" def="Bright Detail Similarity R3|MC|DAPI|AF488" />
    </DefinedFeatures>
    <FeatureValues>
      <UDFValues fid="0" fv="51.222222222222214|78.666666666666657|92|48.444444444444436|61.333333333333329|78.222222222222214|79.888888888888886|70.222222222222214|99.777777777777771|89.777777777777771|74.888888888888886|105.2222222222222|68.777777777777771|72.666666666666657|63.888888888888886|59.55555555555555|53.222222222222214|56.444444444444436|30.888888888888886|58.666666666666664|65.222222222222214|64.666666666666657|79.666666666666657|68.333333333333329|61.777777777777771|83.444444444444429|60.888888888888886|103|71.333333333333329|82.888888888888886|66.666666666666657|85.666666666666657|113.55555555555554|55.222222222222214|84.444444444444429|66.222222222222214|84.777777777777771|81.666666666666657|68.444444444444429|75.777777777777771|60.888888888888886|87|47.1111111111111|59.666666666666664|70.666666666666657|72.444444444444429|143.77777777777777|77.222222222222214|83.1111111111111|64.1111111111111|112.55555555555554|80.1111111111111|78.777777777777771|50.1111111111111|76.777777777777771|36.111111111111107|79.888888888888886|72.777777777777771|70.333333333333329|75.333333333333329|73.444444444444429|68.888888888888886|105.1111111111111|58.333333333333329|85.777777777777771|57|53.1111111111111|106.1111111111111|80.666666666666657|81|82.666666666666657|102.1111111111111|124.2222222222222|84.666666666666657|90.444444444444429|98.444444444444429|77.888888888888886|96.444444444444429|68.444444444444429|56.222222222222214|26.777777777777775|59.1111111111111|66.222222222222214|51.888888888888886|104.33333333333333|94.2222222222222|62.222222222222214|60.1111111111111|57.444444444444436|61.1111111111111|87.555555555555543|59.333333333333329|54.777777777777771|42.55555555555555|52|61.1111111111111|87.666666666666657|69.888888888888886|66.333333333333329|67.555555555555543|112.33333333333333|81.444444444444429|70.222222222222214|65.777777777777771|87.1111111111111|86.333333333333329|68.888888888888886|98.1111111111111|50.55555555555555|48.55555555555555|73.555555555555543|85|38.111111111111107|55.444444444444436|64|78.1111111111111|97|65.666666666666657|30.333333333333332|65.777777777777771|69.666666666666657|47.444444444444436|65.1111111111111|55.1111111111111|73.666666666666657|91.2222222222222|91.888888888888872|74.888888888888886|86.666666666666657|0|69|105.44444444444443|77|49.55555555555555|80.444444444444429|50.888888888888886|113.44444444444443|52.1111111111111|66.555555555555543|71.666666666666657|84.444444444444429|80.333333333333329|53.1111111111111|86.333333333333329|69.333333333333329|53.888888888888886|64.444444444444429|83.666666666666657|77.444444444444429|70.666666666666657|69.666666666666657|70.222222222222214|66.1111111111111|66.888888888888886|70.333333333333329|71.222222222222214|51.888888888888886|74.777777777777771|66.555555555555543|67.555555555555543|53.1111111111111|66.1111111111111|65.777777777777771|70.666666666666657|39.55555555555555|86.333333333333329|99.666666666666657|42.111111111111107|83.555555555555543|92.2222222222222|64.222222222222214|102.77777777777777|89.555555555555543|55.333333333333329|63.888888888888886|175.11111111111109|87.333333333333329|51.888888888888886|54.666666666666664|59.888888888888886|77.555555555555543|101|90.2222222222222|83.555555555555543|87.444444444444429|69.555555555555543|60.1111111111111|62.222222222222214|98.666666666666657|68.333333333333329|97.777777777777771|68|76.333333333333329|71.888888888888886|73|84.555555555555543|65.555555555555543|94.444444444444429|98.555555555555543|72.444444444444429|60.55555555555555|88.444444444444429|53.444444444444436|52.55555555555555|81.666666666666657|56.888888888888886|87.2222222222222|55.444444444444436|84.444444444444429|68|56.222222222222214|62.777777777777771|63|93.2222222222222|82.222222222222214|115.33333333333333|60.777777777777771|50.333333333333329|33.55555555555555|75.555555555555543|70.555555555555543|56.333333333333329|72.222222222222214|44.333333333333329|68.222222222222214|57.777777777777771|79.888888888888886|48.888888888888886|73.555555555555543|60.777777777777771|67.555555555555543|85.777777777777771|61.333333333333329|23.333333333333332|66.1111111111111|68.666666666666657|64.1111111111111|228.2222222222222|30.111111111111107|101.66666666666666|72.777777777777771|80|59|71.777777777777771|78.333333333333329|60.666666666666664|76.555555555555543|55.444444444444436|71.888888888888886|84|47|56.444444444444436|72.1111111111111|57.777777777777771|62.777777777777771|65.1111111111111|81.666666666666657|71.777777777777771|122.33333333333333|61.1111111111111|72.666666666666657|25.111111111111107|63.444444444444436|54.1111111111111|75|64.222222222222214|77.1111111111111|75.444444444444429|83.666666666666657|81.1111111111111|77.666666666666657|77.666666666666657|60.888888888888886|104.66666666666666|71.666666666666657|91.888888888888872|66.555555555555543|59.55555555555555|110.44444444444443|132.77777777777777|58.333333333333329|69.444444444444429|69.666666666666657|86.666666666666657|73.1111111111111|71.1111111111111|56.888888888888886|126.33333333333333|26.666666666666664|62.333333333333329|81.666666666666657|68.444444444444429|74|69.777777777777771|78.222222222222214|53.333333333333329|79.444444444444429|49.444444444444436|64.222222222222214|73.555555555555543|60.55555555555555|73.777777777777771|62.666666666666664|55.888888888888886|46.55555555555555|64.333333333333329|55.333333333333329|88.666666666666657|76.444444444444429|165.55555555555554|70.777777777777771|78.1111111111111|73.1111111111111|122|70.1111111111111|52|53.888888888888886|100.55555555555554|69|56.1111111111111|30.666666666666664|75.444444444444429|72.888888888888886|69.333333333333329|72.1111111111111|63.55555555555555|69.666666666666657|60.333333333333329|57.1111111111111|56.444444444444436|73.888888888888886|69.777777777777771|47.55555555555555|50.222222222222214|69.1111111111111|59.777777777777771|61.888888888888886|70.555555555555543|95.888888888888872|50.888888888888886|73.777777777777771|48.777777777777771|71|53.55555555555555|62.666666666666664|91.333333333333329|68.555555555555543|82.1111111111111|31.444444444444443|45.333333333333329|65.888888888888886|60.777777777777771|63.666666666666664|72.1111111111111|71.333333333333329|94.555555555555543|65.1111111111111|71.666666666666657|104.2222222222222|72.555555555555543|62.1111111111111|33|75.444444444444429|73.444444444444429|63.666666666666664|66.444444444444429|62.222222222222214|72.666666666666657|75.777777777777771|77|71.222222222222214|73.777777777777771|55.333333333333329|68.444444444444429|64.333333333333329|58.777777777777771|64.555555555555543|69.666666666666657|57.888888888888886|76.777777777777771|71.333333333333329|53.55555555555555|79.666666666666657|41.888888888888886|68.888888888888886|59.888888888888886|73.222222222222214|76.333333333333329|72.888888888888886|47.444444444444436|140.88888888888886|55.333333333333329|67.1111111111111|57.1111111111111|65|22|64|44.777777777777771|79.444444444444429|87.444444444444429|56.444444444444436|67.555555555555543|92.555555555555543|78.222222222222214|110.88888888888887|139.77777777777777|78.333333333333329|66.222222222222214|83.333333333333329|67.777777777777771|75.666666666666657|86|67|79.333333333333329|82.1111111111111|79.222222222222214|61.1111111111111|76.666666666666657|78.333333333333329|62.222222222222214|70.444444444444429|64.1111111111111|52.222222222222214|66.222222222222214|118.33333333333333|79.888888888888886|80.444444444444429|72.222222222222214|50.888888888888886|65.777777777777771|68.1111111111111|68|62.444444444444436|68.666666666666657|68|69.888888888888886|69.777777777777771|73.777777777777771|62|86.333333333333329|66.888888888888886|83|69.333333333333329|70.222222222222214|66.1111111111111|63.777777777777771|119.44444444444443|79.777777777777771|92.1111111111111|95.666666666666657|72.1111111111111|51.333333333333329|66.777777777777771|73.444444444444429|58|90|67|55.888888888888886|64.333333333333329|124|63.55555555555555|62.444444444444436|59.888888888888886|65.444444444444429|168.88888888888886|69.222222222222214|0|63.333333333333329|98.2222222222222|69.555555555555543|70.888888888888886|90.777777777777771|78.888888888888886|129.55555555555554|50.55555555555555|86.444444444444429|58.444444444444436|56.55555555555555|72.222222222222214|75.555555555555543|63.777777777777771|118.44444444444443|63.444444444444436|68.1111111111111|65.888888888888886|63.222222222222214|118.66666666666666|79.888888888888886|83.444444444444429|74.1111111111111|81.1111111111111|66.555555555555543|54.666666666666664|78.555555555555543|58.444444444444436|80.1111111111111|75.777777777777771|77.888888888888886|45.55555555555555|64.888888888888886|53.333333333333329|70.222222222222214|81.777777777777771|62.888888888888886|73.555555555555543|51.444444444444436|31.777777777777775|80.555555555555543|20.444444444444443|72.222222222222214|35.666666666666664|49.777777777777771|38.444444444444443|83.666666666666657|59.1111111111111|63.55555555555555|68|82.555555555555543|81|73.777777777777771|77.888888888888886|55.333333333333329|65.888888888888886|87.1111111111111|81.777777777777771|66.555555555555543|78.777777777777771|83.1111111111111|69.333333333333329|107.77777777777777|69.888888888888886|63.777777777777771|67.222222222222214|81.1111111111111|85.333333333333329|57.333333333333329|88.333333333333329|87.1111111111111|53.55555555555555|104.88888888888887|73.444444444444429|64|66.555555555555543|55|73|54|59.666666666666664|60.444444444444436|60.333333333333329|96.444444444444429|2.7777777777777772|79.888888888888886|45.888888888888886|59.888888888888886|79.777777777777771|66.333333333333329|52|90|71.1111111111111|80.333333333333329|70.888888888888886|65.555555555555543|64.666666666666657|73.222222222222214|63.888888888888886|55.1111111111111|51.1111111111111|187.2222222222222|86.888888888888872|66|54.777777777777771|79.1111111111111|65.444444444444429|60.333333333333329|0|70.444444444444429|72|75.777777777777771|66.333333333333329|62.888888888888886|93.888888888888872|44.1111111111111|63.444444444444436|87.333333333333329|91.2222222222222|79.222222222222214|63.333333333333329|57.444444444444436|61|72.777777777777771|81.333333333333329|90.333333333333329|55.666666666666664|74.444444444444429|64.888888888888886|84.888888888888886|68.555555555555543|74.333333333333329|49.666666666666664|78.555555555555543|75|71.333333333333329|65.555555555555543|78.888888888888886|75.666666666666657|29.777777777777775|74.444444444444429|48.888888888888886|59.444444444444436|59.333333333333329|151.77777777777777|75|55|56.222222222222214|50.888888888888886|64.444444444444429|72.555555555555543|79.222222222222214|83.777777777777771|54.777777777777771|108.44444444444443|86.666666666666657|87|75.222222222222214|73.222222222222214|70.444444444444429|67.333333333333329|69.666666666666657|89.666666666666657|97.555555555555543|67.1111111111111|141.11111111111109|70.333333333333329|61.888888888888886|89.333333333333329|74.777777777777771|69.1111111111111|60|65.333333333333329|73.444444444444429|102.88888888888887|69.777777777777771|65.444444444444429|71|90.555555555555543|55.1111111111111|84.333333333333329|60|65.888888888888886|61.222222222222214|55.777777777777771|83.222222222222214|115.1111111111111|76.444444444444429|64.333333333333329|84.222222222222214|59.222222222222214|48.444444444444436|60.444444444444436|69.444444444444429|59.777777777777771|73.888888888888886|75.333333333333329|108.33333333333333|67.222222222222214|82.777777777777771|49.222222222222214|56.888888888888886|50.444444444444436|89.555555555555543|72.888888888888886|103.55555555555554|66.444444444444429|57.333333333333329|74.444444444444429|76.222222222222214|89.1111111111111|74.888888888888886|72.555555555555543|63.333333333333329|70.777777777777771|58.333333333333329|65|67.222222222222214|45.1111111111111|76.666666666666657|74.444444444444429|86.555555555555543|60.333333333333329|55.888888888888886|59.888888888888886|74.777777777777771|70.666666666666657|61.222222222222214|68.888888888888886|92.333333333333329|91.1111111111111|52.444444444444436|90.777777777777771|71.666666666666657|71.444444444444429|91.2222222222222|59.777777777777771|63|72.333333333333329|49.777777777777771|60.333333333333329|57|79.666666666666657|68.666666666666657|133.11111111111109|65.222222222222214|54.666666666666664|76|53.444444444444436|31.55555555555555|72.222222222222214|78|62.666666666666664|112|69.1111111111111|61.1111111111111|113|59.777777777777771|61.444444444444436|75.555555555555543|65.777777777777771|69.1111111111111|68.555555555555543|77.333333333333329|99|58.1111111111111|64.444444444444429|73|86.555555555555543|74.777777777777771|74.555555555555543|64.1111111111111|87.777777777777771|80.666666666666657|52.222222222222214|65.555555555555543|83|62.222222222222214|56.333333333333329|51.666666666666664|60.666666666666664|61.333333333333329|56|77|76.222222222222214|80.888888888888886|82.666666666666657|73.555555555555543|68|52.1111111111111|62.444444444444436|86.333333333333329|71|87.444444444444429|58.444444444444436|194|57.888888888888886|52.777777777777771|98.333333333333329|71.777777777777771|57.888888888888886|56.888888888888886|66.1111111111111|79.666666666666657|68|46.666666666666664|0|61.444444444444436|72.888888888888886|79.888888888888886|81.666666666666657|66.555555555555543|70.555555555555543|65.1111111111111|51.666666666666664|79.222222222222214|54.444444444444436|55|75.333333333333329|24.333333333333332|92.1111111111111|96|67.444444444444429|74.888888888888886|61.333333333333329|56.888888888888886|66.666666666666657|95|72.1111111111111|66|70.666666666666657|55.888888888888886|70.888888888888886|73.555555555555543|85|57.55555555555555|86.666666666666657|82|71.333333333333329|84.222222222222214|70.888888888888886|61.333333333333329|55.444444444444436|69.444444444444429|67.444444444444429|78.777777777777771|65.888888888888886|82.444444444444429|79.1111111111111|65.666666666666657|49.333333333333329|69.555555555555543|101.1111111111111|63|52.444444444444436|76.555555555555543|53.444444444444436|70.222222222222214|54.333333333333329|90.555555555555543|38.444444444444443|74.333333333333329|60|77.555555555555543|71.666666666666657|61.666666666666664|66|85.1111111111111|71.777777777777771|83.333333333333329|103.1111111111111|68.333333333333329|80.666666666666657|8|82.666666666666657|70.777777777777771|68.444444444444429|71|59.888888888888886|67.1111111111111|72.555555555555543|73.777777777777771|66.888888888888886|80.1111111111111|59.222222222222214|59.444444444444436|60.333333333333329|58.1111111111111|57.55555555555555|73.777777777777771|59.222222222222214|63.777777777777771|81.333333333333329|92.666666666666657|59.222222222222214|69.555555555555543|85.555555555555543|59.222222222222214|65.666666666666657|120.55555555555554|65.444444444444429|58.1111111111111|67.555555555555543|66.777777777777771|78.222222222222214|53.444444444444436|53.1111111111111|69.666666666666657|147.77777777777777|49.55555555555555|85.555555555555543|56.444444444444436|92.444444444444429|116.66666666666666|69.888888888888886|50.333333333333329|130.2222222222222|90.777777777777771|61.888888888888886|58.888888888888886|59.333333333333329|70.1111111111111|72.555555555555543|52.222222222222214|76|64.1111111111111|55.888888888888886|61.222222222222214|56.222222222222214|83.1111111111111|66.666666666666657|68.333333333333329|79.222222222222214|64|161.33333333333331|58.333333333333329|91.333333333333329|66.888888888888886|56.888888888888886|80.888888888888886|56.55555555555555|72.777777777777771|72.444444444444429|71.666666666666657|74.777777777777771|77|68.444444444444429|72.444444444444429|97|41|65.777777777777771|50.1111111111111|83.1111111111111|75.777777777777771|47.222222222222214|42.888888888888886|56.1111111111111|52.666666666666664|45.333333333333329|44.1111111111111|79.666666666666657|64.555555555555543|54.666666666666664|69.444444444444429|81.444444444444429|57.444444444444436|147.44444444444443|99.2222222222222|61.444444444444436|62.222222222222214|125.33333333333333|76.444444444444429|62.222222222222214|62.1111111111111|74.1111111111111|59.777777777777771|58.777777777777771|94.1111111111111|80.1111111111111|87.777777777777771|64|59.222222222222214|76|83.888888888888886|63.777777777777771|71.222222222222214|51.777777777777771|166.33333333333331|71.444444444444429|75|64.666666666666657|72.444444444444429|60.222222222222214|42.111111111111107|55.55555555555555|70.555555555555543|50.888888888888886|79.444444444444429|63.777777777777771|64.888888888888886|88.2222222222222|75|50.444444444444436|69.1111111111111|126.66666666666666|86.888888888888872|76.1111111111111|79.444444444444429|61.1111111111111|75.333333333333329|121.66666666666666|70.666666666666657|113.66666666666666|66.777777777777771|62.1111111111111|66|71.555555555555543|54.222222222222214|69.222222222222214|67.555555555555543|88.2222222222222|47.444444444444436|67|157.2222222222222|49.55555555555555|72.555555555555543|108|75.222222222222214|92.777777777777771|68.555555555555543|43.333333333333329|96.888888888888872|0|52.222222222222214|54.333333333333329|62|232|85.555555555555543|52.1111111111111|165.66666666666666|65.777777777777771|60.888888888888886|83|99|65|79.222222222222214|78.333333333333329|89|94.666666666666657|64.555555555555543|66.444444444444429|61.888888888888886|65.1111111111111|76|70.222222222222214|6.5555555555555545|63|88.555555555555543|66.777777777777771|62.777777777777771|51.777777777777771|58.333333333333329|80.333333333333329|72.222222222222214|66.222222222222214|74.444444444444429|68.444444444444429|66.888888888888886|87.333333333333329|76.1111111111111|53.777777777777771|79.1111111111111|58.333333333333329|66.222222222222214|75.555555555555543|63.777777777777771|77.1111111111111|73.555555555555543|72.666666666666657|73.555555555555543|76|81.222222222222214|65.444444444444429|63.55555555555555|55.444444444444436|66.333333333333329|82|48.1111111111111|76.888888888888886|42.888888888888886|68.222222222222214|80.777777777777771|63.444444444444436|70|59.444444444444436|68.333333333333329|60|70.1111111111111|71.222222222222214|71.444444444444429|65.333333333333329|13.666666666666666|71.888888888888886|81|73.555555555555543|107.33333333333333|56.1111111111111|73.888888888888886|89.333333333333329|57.777777777777771|63.222222222222214|54.444444444444436|66.444444444444429|73.333333333333329|82.555555555555543|49.1111111111111|87.555555555555543|55.444444444444436|57.888888888888886|62.777777777777771|76|43.888888888888886|90.777777777777771|55.888888888888886|58.222222222222214|59.222222222222214|86.555555555555543|57|76.666666666666657|69.222222222222214|51|74.444444444444429|100|51.222222222222214|14.111111111111109|72.777777777777771|56.444444444444436|55.666666666666664|67|76|57.333333333333329|61.777777777777771|47.55555555555555|89.2222222222222|128.2222222222222|70.777777777777771|143.77777777777777|49.666666666666664|59.888888888888886|42.111111111111107|70.333333333333329|71.444444444444429|86|79.1111111111111|56.888888888888886|134.44444444444443|65.1111111111111|114.44444444444443|74.555555555555543|62|97.666666666666657|75.777777777777771|59.666666666666664|59.333333333333329|62.222222222222214|69.666666666666657|81.222222222222214|87.555555555555543|63.777777777777771|22.888888888888886|63|77.888888888888886|64.666666666666657|70.888888888888886|54.55555555555555|56.777777777777771|50.333333333333329|68.777777777777771|63.888888888888886|88|84.888888888888886|74.333333333333329|66.888888888888886|83.555555555555543|68|64.888888888888886|126.2222222222222|76.888888888888886|84.888888888888886|73.222222222222214|74.1111111111111|63.333333333333329|73.222222222222214|79.666666666666657|75|77.888888888888886|76.888888888888886|60.333333333333329|70.222222222222214|54.777777777777771|74.777777777777771|67.444444444444429|66.333333333333329|67.555555555555543|73|55.777777777777771|139.66666666666666|72.888888888888886|73.222222222222214|60.888888888888886|73.888888888888886|67.333333333333329|67.222222222222214|56|74.444444444444429|63|135.77777777777777|56.444444444444436|61.888888888888886|92|92|52|129.55555555555554|67.666666666666657|47.333333333333329|66.333333333333329|68.777777777777771|69.666666666666657|72.777777777777771|88.666666666666657|70.666666666666657|59.777777777777771|68.888888888888886|82.666666666666657|51.333333333333329|15.222222222222221|63.666666666666664|72|78.666666666666657|79.555555555555543|52.222222222222214|66.222222222222214|72.222222222222214|60.888888888888886|76.888888888888886|67.666666666666657|50|55.444444444444436|116.77777777777777|69.666666666666657|63.55555555555555|78.444444444444429|53.1111111111111|58.1111111111111|124.1111111111111|71.333333333333329|69.888888888888886|78.888888888888886|50.444444444444436|64.555555555555543|72.1111111111111|65.888888888888886|61.444444444444436|83.777777777777771|141|63.333333333333329|96.333333333333329|85|70.1111111111111|77.1111111111111|76.333333333333329|67|88.777777777777771|66.1111111111111|60.222222222222214|66.444444444444429|77.555555555555543|50.444444444444436|85|80.888888888888886|116.55555555555554|81.888888888888886|136.77777777777777|22.333333333333332|153.33333333333331|81.666666666666657|57.1111111111111|74.444444444444429|59.444444444444436|132.55555555555554|66.444444444444429|79.555555555555543|75.1111111111111|83.777777777777771|52.222222222222214|63.444444444444436|69.444444444444429|85|70.222222222222214|66.777777777777771|88.1111111111111|54.333333333333329|77.888888888888886|84.222222222222214|73.1111111111111|57.1111111111111|45.666666666666664|71.555555555555543|48.333333333333329|68.444444444444429|62|57.777777777777771|138.77777777777777|79.666666666666657|71.666666666666657|61|75.555555555555543|91|71.777777777777771|73.333333333333329|87.777777777777771|59|63.777777777777771|50.444444444444436|65.555555555555543|58.333333333333329|59.222222222222214|92.333333333333329|51.777777777777771|121.55555555555554|58.333333333333329|84.888888888888886|53.666666666666664|53.666666666666664|78.444444444444429|64.555555555555543|83.333333333333329|80.888888888888886|51.1111111111111|112.77777777777777|79.777777777777771|85.333333333333329|66.777777777777771|54.888888888888886|85.777777777777771|74.444444444444429|68.888888888888886|126.88888888888887|66.222222222222214|73|78.555555555555543|64|65.555555555555543|79.888888888888886|42.444444444444443|91.1111111111111|66.777777777777771|40.888888888888886|62.222222222222214|90.2222222222222|77.333333333333329|0|78|65|109.77777777777777|59.1111111111111|67.777777777777771|85.444444444444429|101.55555555555554|84|74.1111111111111|47.55555555555555|90.333333333333329|94|53.222222222222214|84.555555555555543|54.55555555555555|86|94.666666666666657|26.55555555555555|69.444444444444429|77.666666666666657|105.77777777777777|89.666666666666657|162.44444444444443|69.888888888888886|79.555555555555543|60.666666666666664|61.888888888888886|74.555555555555543|70.444444444444429|85.666666666666657|143.77777777777777|73.333333333333329|56.444444444444436|84.1111111111111|69.333333333333329|64.555555555555543|76.555555555555543|65.666666666666657|72.666666666666657|83.222222222222214|59|95.1111111111111|71|55|55.55555555555555|77.444444444444429|81.222222222222214|101.2222222222222|72.888888888888886|80.222222222222214|67.444444444444429|81.666666666666657|57|57.55555555555555|76.444444444444429|67.222222222222214|94.444444444444429|18.333333333333332|64.1111111111111|71.666666666666657|71|63|72.666666666666657|87.1111111111111|77.666666666666657|69.444444444444429|62.777777777777771|79|103.1111111111111|87.333333333333329|55.222222222222214|71.777777777777771|71.333333333333329|53|85.888888888888872|62.1111111111111|67|42.888888888888886|80.444444444444429|64.1111111111111|94.2222222222222|66|69.444444444444429|59.55555555555555|103.77777777777777|83|60.666666666666664|81.333333333333329|59|98.777777777777771|102|62.1111111111111|66.666666666666657|0|84|77.555555555555543|69.333333333333329|102|56|74.666666666666657|58.333333333333329|127|76.888888888888886|161.66666666666666|62.333333333333329|81.444444444444429|79.444444444444429|74.777777777777771|74.777777777777771|61.777777777777771|74|106.88888888888887|83.444444444444429|38.333333333333329|182|57.55555555555555|26.333333333333332|66.1111111111111|73.1111111111111|92|90.555555555555543|87.555555555555543|77|88.2222222222222|51.222222222222214|75.666666666666657|83.666666666666657|155.66666666666666|101|90.555555555555543|78.444444444444429|70.222222222222214|47.777777777777771|63.666666666666664|57.444444444444436|84.222222222222214|93.888888888888872|72.333333333333329|75.555555555555543|119.33333333333333|50.444444444444436|81.333333333333329|58.666666666666664|74.333333333333329|60.666666666666664|69.777777777777771|83.1111111111111|67.333333333333329|59.888888888888886|81.777777777777771|61|85.1111111111111|92|58.777777777777771|75.555555555555543|83.444444444444429|69.666666666666657|73.333333333333329|71.555555555555543|70.666666666666657|52.888888888888886|107|63.222222222222214|62.333333333333329|78.222222222222214|85.777777777777771|136.77777777777777|77.444444444444429|52.333333333333329|55.333333333333329|124.77777777777777|76.666666666666657|102.88888888888887|76.444444444444429|55|127.55555555555554|81.666666666666657|69.555555555555543|51.1111111111111|85.222222222222214|60.55555555555555|56.333333333333329|59.1111111111111|61.222222222222214|64|74.222222222222214|67.666666666666657|100.66666666666666|91.555555555555543|54.333333333333329|74.555555555555543|57.666666666666664|55.777777777777771|77.666666666666657|75.555555555555543|83.222222222222214|82.555555555555543|80.444444444444429|76.777777777777771|62.1111111111111|54.444444444444436|74.888888888888886|59.55555555555555|90.555555555555543|69.888888888888886|81.555555555555543|60.333333333333329|78.777777777777771|84.444444444444429|57.333333333333329|55.55555555555555|64|59.222222222222214|100.88888888888887|59.333333333333329|59.777777777777771|67.555555555555543|64.444444444444429|51.444444444444436|106.66666666666666|71.444444444444429|80.333333333333329|109.88888888888887|86.666666666666657|77.222222222222214|52.888888888888886|60|60.888888888888886|113.33333333333333|59.777777777777771|39.888888888888886|77.444444444444429|70.888888888888886|113.33333333333333|65.444444444444429|85.333333333333329|51.1111111111111|74.777777777777771|69.333333333333329|59.333333333333329|62.888888888888886|68.555555555555543|112.88888888888887|79.222222222222214|61.55555555555555|69.444444444444429|84.333333333333329|78.1111111111111|61.55555555555555|65.888888888888886|74.777777777777771|73.333333333333329|14|55.1111111111111|64.333333333333329|89.666666666666657|85.888888888888872|70.555555555555543|85.333333333333329|142.66666666666666|82.444444444444429|64.888888888888886|49.222222222222214|60.444444444444436|82.777777777777771|65.1111111111111|55.888888888888886|57.444444444444436|81.444444444444429|71|64.333333333333329|54.888888888888886|48.888888888888886|113.1111111111111|67.777777777777771|118.2222222222222|70.444444444444429|59.666666666666664|65.222222222222214|58.777777777777771|61.333333333333329|132.66666666666666|74.1111111111111|69.333333333333329|73.1111111111111|74.555555555555543|73.222222222222214|0|62.666666666666664|73.777777777777771|77.555555555555543|78.222222222222214|66.333333333333329|85.333333333333329|68.666666666666657|92.2222222222222|69.444444444444429|61.777777777777771|96|71.333333333333329|56.1111111111111|82.222222222222214|72.888888888888886|53.888888888888886|70.777777777777771|99.555555555555543|89.2222222222222|75.555555555555543|91|59.888888888888886|107.77777777777777|56.777777777777771|59.777777777777771|69.777777777777771|67.333333333333329|97.333333333333329|61.666666666666664|156.77777777777777|105.66666666666666|65.222222222222214|61.777777777777771|82.555555555555543|62|61.777777777777771|60.666666666666664|47.222222222222214|75.555555555555543|57.1111111111111|66.333333333333329|82.888888888888886|105.88888888888887|91.777777777777771|82|73.888888888888886|98.777777777777771|56.777777777777771|60.1111111111111|72.777777777777771|140.55555555555554|70.555555555555543|80.666666666666657|71.666666666666657|100.88888888888887|53.333333333333329|58.1111111111111|73.666666666666657|64.222222222222214|66.888888888888886|77.777777777777771|106.77777777777777|69|67.1111111111111|72.888888888888886|79.1111111111111|80|72.444444444444429|70.1111111111111|127.33333333333333|71.555555555555543|66.333333333333329|68.1111111111111|64.444444444444429|55.777777777777771|65.777777777777771|88|64.1111111111111|81|75.333333333333329|106|99.333333333333329|94.2222222222222|70.333333333333329|56.666666666666664|82.222222222222214|82.333333333333329|63.777777777777771|66|105.2222222222222|78.555555555555543|56.444444444444436|94.666666666666657|73.666666666666657|70.1111111111111|41.55555555555555|56|78.222222222222214|76.666666666666657|50.55555555555555|51.777777777777771|66.444444444444429|68.444444444444429|26.444444444444443|65.333333333333329|57.777777777777771|86|60.222222222222214|82|61.55555555555555|63.666666666666664|63|79.666666666666657|54|66.888888888888886|83.444444444444429|81.333333333333329|56.888888888888886|82.666666666666657|62|72.777777777777771|61.666666666666664|74.444444444444429|74.1111111111111|77|112|77.222222222222214|67.1111111111111|61|112.1111111111111|72.444444444444429|66.444444444444429|68.666666666666657|75.555555555555543|47.55555555555555|60.777777777777771|6.7777777777777768|66.555555555555543|67.666666666666657|65.222222222222214|75|61.666666666666664|76.444444444444429|80.444444444444429|92.2222222222222|109.66666666666666|82.444444444444429|141.55555555555554|53.1111111111111|88.555555555555543|96.666666666666657|63.1111111111111|66.777777777777771|54.666666666666664|85.888888888888872|108|58.777777777777771|50.444444444444436|67.444444444444429|66.1111111111111|93.555555555555543|110|120.33333333333333|79.555555555555543|57.333333333333329|86.555555555555543|76.444444444444429|74.777777777777771|109|84.666666666666657|63.55555555555555|57.444444444444436|89.333333333333329|114.2222222222222|50.777777777777771|106.44444444444443|65.777777777777771|50.444444444444436|51.666666666666664|97.777777777777771|65.222222222222214|57.55555555555555|68.888888888888886|101.88888888888887|91.1111111111111|61.444444444444436|93.777777777777771|64.444444444444429|53.888888888888886|72.555555555555543|85.777777777777771|92.888888888888872|42.666666666666664|71.222222222222214|65.777777777777771|73.666666666666657|313.77777777777771|59.222222222222214|62.333333333333329|79.888888888888886|78.333333333333329|87.555555555555543|77.222222222222214|83.444444444444429|128.55555555555554|49|61.444444444444436|83.333333333333329|59.333333333333329|105.44444444444443|41.222222222222214|69.777777777777771|68.222222222222214|80.777777777777771|62.222222222222214|46|87.1111111111111|84.555555555555543|102.1111111111111|75.888888888888886|55.777777777777771|65.222222222222214|92.333333333333329|76|82.222222222222214|69.666666666666657|58.777777777777771|140.88888888888886|62.222222222222214|85.1111111111111|62.333333333333329|82.1111111111111|57.444444444444436|53.888888888888886|64.555555555555543|79.444444444444429|60.888888888888886|53.333333333333329|77.666666666666657|45.444444444444436|90.555555555555543|68.555555555555543|71|143.2222222222222|87.888888888888872|70.666666666666657|72.555555555555543|70.444444444444429|72.888888888888886|88.2222222222222|137.66666666666666|54.222222222222214|63.55555555555555|74.333333333333329|78.555555555555543|52.55555555555555|46.55555555555555|72.555555555555543|150|58|76.555555555555543|72.222222222222214|71.444444444444429|66.777777777777771|69|83.555555555555543|67.555555555555543|27.777777777777775|56.55555555555555|83.444444444444429|62.444444444444436|38.888888888888886|47.55555555555555|92.2222222222222|84.333333333333329|52.333333333333329|61|69.888888888888886|89.333333333333329|64.666666666666657|78.222222222222214|64.333333333333329|58|59|82.222222222222214|75.444444444444429|65.1111111111111|79.666666666666657|87.1111111111111|56.333333333333329|71.555555555555543|67.444444444444429|73.555555555555543|74|98.444444444444429|56.1111111111111|40.888888888888886|79.444444444444429|102.44444444444443|70.333333333333329|84|75.777777777777771|98.888888888888872|51.222222222222214|72|73.888888888888886|62.888888888888886|76.444444444444429|80|133.77777777777777|79.222222222222214|87.2222222222222|82.777777777777771|66.1111111111111|86.333333333333329|211.2222222222222|10.555555555555554|65.555555555555543|67|67.1111111111111|56.666666666666664|76.1111111111111|81|52.777777777777771|94.888888888888872|86|73.444444444444429|64.444444444444429|81.666666666666657|115.44444444444443|92.1111111111111|66.777777777777771|55|65.444444444444429|74.666666666666657|51.1111111111111|66.666666666666657|65.444444444444429|66.777777777777771|78.1111111111111|61.888888888888886|115.88888888888887|65|69.222222222222214|160.11111111111109|75.1111111111111|59.55555555555555|81|65.888888888888886|49.55555555555555|74.444444444444429|100|68.666666666666657|67.666666666666657|66.555555555555543|61.666666666666664|83.1111111111111|86.2222222222222|74.888888888888886|76.1111111111111|75.444444444444429|17.777777777777775|62|46.333333333333329|57.55555555555555|12.666666666666666|103.66666666666666|72.222222222222214|149.88888888888886|63.444444444444436|75.888888888888886|71.444444444444429|65.1111111111111|71.1111111111111|74.888888888888886|55.222222222222214|76.222222222222214|79.777777777777771|101.2222222222222|69.777777777777771|89.666666666666657|79.555555555555543|59.444444444444436|65.777777777777771|72|62.666666666666664|70.555555555555543|67.555555555555543|62.444444444444436|77.888888888888886|63.666666666666664|59.1111111111111|76.666666666666657|77.222222222222214|88.444444444444429|26|55.666666666666664|63.777777777777771|44.666666666666664|64.333333333333329|64.555555555555543|72.1111111111111|46.777777777777771|69|85.333333333333329|75.1111111111111|80.222222222222214|80|145.55555555555554|65.222222222222214|77.333333333333329|66.777777777777771|79.555555555555543|75.777777777777771|77.444444444444429|73.666666666666657|93.2222222222222|59.777777777777771|0|66.888888888888886|86.2222222222222|85|100.88888888888887|75.1111111111111|78.1111111111111|77.555555555555543|46.333333333333329|80|69.888888888888886|77.777777777777771|57.333333333333329|96.2222222222222|94.888888888888872|71.888888888888886|118.33333333333333|76.1111111111111|76.777777777777771|55.222222222222214|81.222222222222214|51.55555555555555|63.1111111111111|58.333333333333329|43.777777777777771|97.555555555555543|108.2222222222222|77.666666666666657|52.55555555555555|58.444444444444436|65.1111111111111|80|108|78.222222222222214|89.444444444444429|76.444444444444429|99.2222222222222|65.888888888888886|67.555555555555543|72.777777777777771|71.333333333333329|81.666666666666657|76.888888888888886|59.444444444444436|95.333333333333329|79.888888888888886|44.666666666666664|79.555555555555543|61.333333333333329|55.777777777777771|113.1111111111111|82.222222222222214|94|66.555555555555543|86.333333333333329|86.444444444444429|56.55555555555555|64.333333333333329|74.777777777777771|72.222222222222214|66.888888888888886|73.1111111111111|64.444444444444429|69.666666666666657|62.777777777777771|85|55.666666666666664|78.222222222222214|49.444444444444436|87.555555555555543|59.888888888888886|85.666666666666657|151|73.888888888888886|51.55555555555555|79.1111111111111|76.1111111111111|100.44444444444443|60.55555555555555|60.55555555555555|67.222222222222214|73.1111111111111|76.888888888888886|54.777777777777771|86.2222222222222|77.888888888888886|63.222222222222214|137.88888888888886|90.777777777777771|79.666666666666657|83.888888888888886|59.1111111111111|64.777777777777771|69.444444444444429|63.333333333333329|70.1111111111111|69.333333333333329|63.222222222222214|73.888888888888886|165.55555555555554|72.777777777777771|57.777777777777771|73.1111111111111|71.333333333333329|139.66666666666666|63.55555555555555|45.777777777777771|88.888888888888872|62.55555555555555|68.1111111111111|59.888888888888886|72|176.2222222222222|72.888888888888886|74.222222222222214|62.333333333333329|80.333333333333329|72.222222222222214|76.888888888888886|87.1111111111111|48.55555555555555|77|73.555555555555543|93.888888888888872|52.888888888888886|77.777777777777771|68.333333333333329|48.333333333333329|71|60.333333333333329|79.1111111111111|102.1111111111111|55.777777777777771|77.1111111111111|76.777777777777771|82.333333333333329|105.66666666666666|102.1111111111111|77.333333333333329|65.333333333333329|63|81.777777777777771|80.555555555555543|90.555555555555543|71.1111111111111|68.666666666666657|85.777777777777771|206.77777777777774|77.666666666666657|1|58.666666666666664|63|77.444444444444429|61.222222222222214|57.888888888888886|42.666666666666664|92.666666666666657|62.222222222222214|74.888888888888886|56.333333333333329|98.555555555555543|90.666666666666657|75.222222222222214|96.666666666666657|69.888888888888886|59.888888888888886|144.77777777777777|80.888888888888886|64|72.666666666666657|74.888888888888886|93.444444444444429|73.555555555555543|204|68.333333333333329|62.222222222222214|58.444444444444436|71.1111111111111|65.888888888888886|67.333333333333329|84.555555555555543|94.1111111111111|81.1111111111111|77.777777777777771|71.1111111111111|88.444444444444429|86.777777777777771|52|72.444444444444429|80|66.222222222222214|94.1111111111111|78.222222222222214|71.444444444444429|72.444444444444429|80|64.777777777777771|79.333333333333329|77.888888888888886|87|82.666666666666657|103.77777777777777|60.777777777777771|56.444444444444436|107.44444444444443|123.1111111111111|64.333333333333329|82|101.33333333333333|70.666666666666657|59.55555555555555|133.44444444444443|89.333333333333329|79.555555555555543|81.777777777777771|67.1111111111111|64.777777777777771|68.444444444444429|181.2222222222222|171.4444444444444|57.1111111111111|57.55555555555555|130|88.333333333333329|108.1111111111111|84.444444444444429|77.333333333333329|81.777777777777771|58.666666666666664|52.333333333333329|81.1111111111111|74.333333333333329|188.4444444444444|73.555555555555543|63.55555555555555|63.666666666666664|93.888888888888872|54.222222222222214|97.888888888888872|64.555555555555543|63.777777777777771|80|86.444444444444429|58.777777777777771|56.666666666666664|48.666666666666664|74.1111111111111|80.333333333333329|79.555555555555543|64.777777777777771|59.1111111111111|81.888888888888886|97.2222222222222|19.222222222222221|62.888888888888886|78.222222222222214|61.55555555555555|86.1111111111111|64.555555555555543|77.555555555555543|83.444444444444429|86.333333333333329|74.333333333333329|124.33333333333333|77.333333333333329|110.55555555555554|75.222222222222214|61.333333333333329|73.555555555555543|58.444444444444436|66|46.444444444444436|153.2222222222222|78.888888888888886|80.444444444444429|65.444444444444429|81.555555555555543|65.666666666666657|73.1111111111111|54.666666666666664|89.2222222222222|116.1111111111111|44.333333333333329|78.222222222222214|50.333333333333329|167.11111111111109|70.444444444444429|60.777777777777771|88.2222222222222|64.444444444444429|107.33333333333333|58.777777777777771|84.222222222222214|74.1111111111111|75.1111111111111|61.888888888888886|79.1111111111111|64.444444444444429|74|78.666666666666657|73.1111111111111|113.33333333333333|65.777777777777771|59|89.888888888888872|96.2222222222222|59.333333333333329|55.666666666666664|71.444444444444429|67.444444444444429|54.666666666666664|73.555555555555543|80.333333333333329|90.888888888888872|107|161.2222222222222|86.333333333333329|81.777777777777771|69.666666666666657|65.1111111111111|72.1111111111111|61.777777777777771|52.666666666666664|91.777777777777771|57.333333333333329|57.55555555555555|157.66666666666666|56.666666666666664|71.444444444444429|78.666666666666657|89|99.777777777777771|67.777777777777771|73.666666666666657|62.222222222222214|84.222222222222214|59.55555555555555|63|75.777777777777771|60.1111111111111|71.444444444444429|70.888888888888886|54.666666666666664|101|119.2222222222222|57.888888888888886|47.666666666666664|55.444444444444436|61.777777777777771|73.888888888888886|70|114.1111111111111|67.666666666666657|89.1111111111111|68.888888888888886|80.1111111111111|92|70.666666666666657|65.888888888888886|76.555555555555543|61|67.333333333333329|48.777777777777771|56.666666666666664|67.444444444444429|74.222222222222214|59.444444444444436|80.333333333333329|144.55555555555554|93.666666666666657|53.55555555555555|66.444444444444429|70.444444444444429|54.55555555555555|72.333333333333329|58.888888888888886|73.333333333333329|79.888888888888886|71.666666666666657|63|139.33333333333331|125.55555555555554|50.1111111111111|63.777777777777771|90.555555555555543|65.555555555555543|58.666666666666664|65.555555555555543|86.333333333333329|95.2222222222222|55.666666666666664|54.333333333333329|72.666666666666657|68.777777777777771|72.1111111111111|100|85.222222222222214|76.555555555555543|100.1111111111111|78.777777777777771|111.2222222222222|87|66.1111111111111|58.333333333333329|77.666666666666657|83|65.888888888888886|66.222222222222214|71.1111111111111|71.444444444444429|58.333333333333329|41.333333333333329|86.2222222222222|64|61.666666666666664|75|98.1111111111111|63.777777777777771|71.333333333333329|153.77777777777777|77.333333333333329|74.888888888888886|62.444444444444436|71.777777777777771|55.444444444444436|76.777777777777771|69.222222222222214|62|71.222222222222214|67.888888888888886|6.4444444444444438|67.666666666666657|88.555555555555543|66|76.333333333333329|81.777777777777771|121.1111111111111|73.666666666666657|59.444444444444436|136.88888888888886|80.333333333333329|57.888888888888886|68.555555555555543|60.333333333333329|95|110.33333333333333|51.333333333333329|123.88888888888887|69.222222222222214|68.666666666666657|55.777777777777771|56.666666666666664|67.444444444444429|60.666666666666664|101|81.555555555555543|59.1111111111111|54.222222222222214|64.333333333333329|93.444444444444429|57.1111111111111|60.333333333333329|57.1111111111111|62.55555555555555|62.666666666666664|89.444444444444429|60.55555555555555|58.888888888888886|81|71.1111111111111|56.1111111111111|66.555555555555543|107|82.1111111111111|144|124.66666666666666|67.222222222222214|68.222222222222214|151.66666666666666|58.666666666666664|80.444444444444429|67|47.333333333333329|81.222222222222214|68.222222222222214|85.222222222222214|90.444444444444429|67|27|75.444444444444429|71.1111111111111|71.1111111111111|73.888888888888886|59.888888888888886|60.222222222222214|99.555555555555543|78.555555555555543|82.222222222222214|45.55555555555555|66.222222222222214|77.555555555555543|92.888888888888872|74.888888888888886|101.66666666666666|66.222222222222214|92.2222222222222|82.1111111111111|68.777777777777771|81.444444444444429|96.555555555555543|58.55555555555555|58.333333333333329|70.222222222222214|73.222222222222214|81.555555555555543|67.777777777777771|88|59.55555555555555|62|32.55555555555555|97.888888888888872|98.333333333333329|74|75.666666666666657|64|58.333333333333329|65.1111111111111|70.666666666666657|60.777777777777771|52.888888888888886|80.222222222222214|76.444444444444429|73.888888888888886|83|67.222222222222214|62.222222222222214|64.1111111111111|0|99.2222222222222|73|51.777777777777771|49.55555555555555|52.333333333333329|65.666666666666657|68.444444444444429|68|61.888888888888886|54.666666666666664|84.333333333333329|46.55555555555555|76.777777777777771|70.222222222222214|78.666666666666657|49|88.444444444444429|80|58.888888888888886|64.444444444444429|83.555555555555543|79.888888888888886|77.666666666666657|68.222222222222214|88.888888888888872|66.555555555555543|103|72.333333333333329|112.77777777777777|73.222222222222214|74.333333333333329|97.444444444444429|88.444444444444429|73.333333333333329|67|99.666666666666657|85.333333333333329|59.444444444444436|73.1111111111111|58.55555555555555|57.888888888888886|68.666666666666657|57.888888888888886|58.333333333333329|60.777777777777771|62.222222222222214|51.1111111111111|68.888888888888886|79.777777777777771|79.555555555555543|94.1111111111111|82|82.1111111111111|48.444444444444436|172.11111111111109|66.555555555555543|66|56.333333333333329|64|52.888888888888886|64.888888888888886|115.2222222222222|56.1111111111111|61.1111111111111|71.555555555555543|71.333333333333329|89.888888888888872|82|62.55555555555555|67.555555555555543|99|63.55555555555555|61.333333333333329|132|62.1111111111111|64.333333333333329|51.666666666666664|157.11111111111109|69.222222222222214|153.11111111111109|96.444444444444429|44.222222222222214|75.222222222222214|65|74.444444444444429|66.888888888888886|81.888888888888886|65.888888888888886|72|72.888888888888886|60.1111111111111|86|58.1111111111111|46.888888888888886|101.1111111111111|87.444444444444429|72.444444444444429|57.333333333333329|114.66666666666666|70.1111111111111|51.777777777777771|69.333333333333329|65.777777777777771|53.55555555555555|74.1111111111111|67.666666666666657|65.777777777777771|83.888888888888886|61.444444444444436|69.777777777777771|121.77777777777777|66.1111111111111|63.444444444444436|74|101.77777777777777|54.55555555555555|73.777777777777771|86.777777777777771|63.222222222222214|154.11111111111109|65.666666666666657|80.444444444444429|41.666666666666664|74.1111111111111|65.222222222222214|74.666666666666657|144.77777777777777|88.888888888888872|95.777777777777771|85.333333333333329|78.888888888888886|57|69.222222222222214|60.333333333333329|75.888888888888886|86.555555555555543|191.66666666666666|72.333333333333329|103.55555555555554|58.666666666666664|75.444444444444429|82|73.333333333333329|57.333333333333329|54.777777777777771|60.55555555555555|101.66666666666666|54.1111111111111|76.333333333333329|70.1111111111111|76.222222222222214|69|67|43.333333333333329|69.444444444444429|71.1111111111111|54|66|70|109.2222222222222|61.222222222222214|70.222222222222214|68.1111111111111|62.777777777777771|65.555555555555543|90.888888888888872|66|62|66.444444444444429|67|78|65.1111111111111|60|71.555555555555543|71.888888888888886|89.777777777777771|64.222222222222214|79.666666666666657|79.333333333333329|42.55555555555555|61.333333333333329|65|78.333333333333329|66.666666666666657|43.55555555555555|39.111111111111107|79|50.222222222222214|73.333333333333329|165.2222222222222|70.666666666666657|73.222222222222214|75.333333333333329|83|58.222222222222214|72|79.1111111111111|54.777777777777771|50.333333333333329|41.888888888888886|55.333333333333329|75.888888888888886|57.1111111111111|115.44444444444443|58.666666666666664|65.888888888888886|79.444444444444429|67|50.444444444444436|71.777777777777771|82.333333333333329|147.66666666666666|73.1111111111111|75.333333333333329|63.777777777777771|73.777777777777771|105.55555555555554|80.777777777777771|83.333333333333329|45.333333333333329|158.55555555555554|92.333333333333329|127.66666666666666|65.444444444444429|68.444444444444429|60.222222222222214|109.55555555555554|60.222222222222214|64.1111111111111|88.333333333333329|87|63.888888888888886|64.777777777777771|93|81.1111111111111|68.444444444444429|52.444444444444436|63.444444444444436|80.333333333333329|61.888888888888886|0|65.444444444444429|87.555555555555543|67.777777777777771|63.666666666666664|53.1111111111111|58.888888888888886|167.2222222222222|62.666666666666664|50.777777777777771|55.222222222222214|72.666666666666657|92.2222222222222|55.888888888888886|64.444444444444429|88.1111111111111|88.777777777777771|60|74|27.888888888888886|81.777777777777771|47.1111111111111|85.1111111111111|76.777777777777771|59.222222222222214|50.444444444444436|60.888888888888886|84.222222222222214|58.1111111111111|50.55555555555555|54.222222222222214|68.333333333333329|66.1111111111111|36.666666666666664|63|62.888888888888886|57.777777777777771|90|87.333333333333329|164.88888888888886|71.222222222222214|80.555555555555543|96.444444444444429|26.111111111111107|127.66666666666666|75.555555555555543|68.555555555555543|78.666666666666657|79.333333333333329|64.333333333333329|61|73.333333333333329|70.666666666666657|95.1111111111111|60.55555555555555|70.777777777777771|92.666666666666657|62|62.666666666666664|56.444444444444436|70.333333333333329|72.333333333333329|85|70.888888888888886|65.777777777777771|136|79.888888888888886|49|106.1111111111111|52.888888888888886|67.444444444444429|61.777777777777771|70.888888888888886|68.222222222222214|189.11111111111109|91.1111111111111|57.777777777777771|63.222222222222214|68.222222222222214|132.33333333333331|42.333333333333329|68.1111111111111|69.333333333333329|48.888888888888886|68.777777777777771|61|104|33.444444444444443|76.1111111111111|93.555555555555543|62.444444444444436|78.222222222222214|65.666666666666657|65.1111111111111|70.666666666666657|110|63.888888888888886|62.666666666666664|94.777777777777771|75.555555555555543|84.888888888888886|60|73.222222222222214|70.1111111111111|61.666666666666664|51.444444444444436|50.444444444444436|98.333333333333329|59.55555555555555|49.55555555555555|51.333333333333329|73.333333333333329|55.1111111111111|54.666666666666664|82.444444444444429|57.777777777777771|239.77777777777774|64.555555555555543|80.555555555555543|70.555555555555543|47.666666666666664|73.888888888888886|62.333333333333329|75.888888888888886|76|83.333333333333329|63.1111111111111|50.888888888888886|78.333333333333329|68.888888888888886|29.111111111111107|72.777777777777771|85.333333333333329|44.222222222222214|91.555555555555543|107.2222222222222|96.777777777777771|65|58.222222222222214|59.444444444444436|61.666666666666664|84.1111111111111|80.888888888888886|88.555555555555543|71.333333333333329|70.333333333333329|77.888888888888886|9.2222222222222214|86.555555555555543|74.888888888888886|105.66666666666666|72.222222222222214|60.666666666666664|70.888888888888886|75.1111111111111|103.55555555555554|63.666666666666664|72.777777777777771|60.1111111111111|57.777777777777771|67.777777777777771|107.88888888888887|43.333333333333329|86|77.666666666666657|68.444444444444429|65|69.1111111111111|60.222222222222214|66.333333333333329|60.777777777777771|93.888888888888872|71.444444444444429|85.555555555555543|79.333333333333329|57|66.555555555555543|65.444444444444429|70.666666666666657|76.444444444444429|68.444444444444429|71.333333333333329|73.666666666666657|83.666666666666657|63.222222222222214|61.444444444444436|71.666666666666657|136.77777777777777|75.666666666666657|52.888888888888886|48.777777777777771|112.2222222222222|62.333333333333329|91.888888888888872|61.666666666666664|50.222222222222214|19.111111111111107|69|73|93.888888888888872|83.777777777777771|54|66.444444444444429|72.888888888888886|61|74.1111111111111|105.55555555555554|101.33333333333333|59.888888888888886|74.888888888888886|67.222222222222214|61|57.55555555555555|47.444444444444436|50.444444444444436|78.1111111111111|76.1111111111111|94.666666666666657|100.77777777777777|99|153.88888888888886|57.888888888888886|90.888888888888872|82.666666666666657|61.333333333333329|60|73.222222222222214|65.666666666666657|67.1111111111111|37|69|65.222222222222214|66.1111111111111|81|72.222222222222214|88.2222222222222|42.777777777777771|67.555555555555543|75|119.88888888888887|65.1111111111111|35.444444444444443|83.777777777777771|80.1111111111111|67.444444444444429|48.888888888888886|67.333333333333329|133.2222222222222|59.777777777777771|43.666666666666664|78.888888888888886|72|90|82.666666666666657|90.1111111111111|81.777777777777771|53|79.333333333333329|56.1111111111111|65.555555555555543|74.333333333333329|73.222222222222214|119.77777777777777|22.888888888888886|71.1111111111111|66.666666666666657|85|61.777777777777771|66.444444444444429|60.444444444444436|77.777777777777771|85.777777777777771|33.777777777777771|162.66666666666666|64.666666666666657|70.666666666666657|64.1111111111111|87.1111111111111|112.66666666666666|76.333333333333329|78.1111111111111|84.222222222222214|90|60.1111111111111|63.888888888888886|78.1111111111111|68|65.444444444444429|82.666666666666657|83.555555555555543|46.333333333333329|66.888888888888886|109.88888888888887|76.666666666666657|69.333333333333329|85.222222222222214|77.222222222222214|96.777777777777771|71.777777777777771|86.1111111111111|58.1111111111111|64|70.777777777777771|70.333333333333329|88.555555555555543|72.555555555555543|67.444444444444429|96.2222222222222|75|85.1111111111111|81.444444444444429|106.44444444444443|73.444444444444429|66.555555555555543|68.444444444444429|76.555555555555543|71.777777777777771|65.222222222222214|64|82.555555555555543|54.222222222222214|88.1111111111111|76.555555555555543|84.777777777777771|81|70.1111111111111|74.444444444444429|76.333333333333329|94|83|51|78.666666666666657|74.222222222222214|76.333333333333329|87.444444444444429|61.333333333333329|65.222222222222214|94.666666666666657|51.444444444444436|85.444444444444429|56.222222222222214|63.666666666666664|74.666666666666657|66.666666666666657|64.1111111111111|60.55555555555555|70.222222222222214|164.55555555555554|79.888888888888886|117.88888888888887|72.1111111111111|78.222222222222214|65.777777777777771|69.666666666666657|59.55555555555555|58.333333333333329|59.1111111111111|55.444444444444436|60.666666666666664|16.111111111111107|68.444444444444429|49.777777777777771|83|68.888888888888886|72.777777777777771|57.333333333333329|64.333333333333329|78.333333333333329|71.666666666666657|88.444444444444429|80.333333333333329|40.333333333333329|73.777777777777771|124.33333333333333|68.888888888888886|54.444444444444436|117.66666666666666|58.777777777777771|158.2222222222222|75.888888888888886|72|65.666666666666657|63.222222222222214|53.888888888888886|59.777777777777771|82.666666666666657|57.1111111111111|81.555555555555543|70.777777777777771|54.333333333333329|79.777777777777771|70.888888888888886|69.777777777777771|93.333333333333329|97.2222222222222|94|56.222222222222214|91.1111111111111|65|96.2222222222222|80.666666666666657|88.666666666666657|76.222222222222214|86.1111111111111|75.888888888888886|75.222222222222214|56.444444444444436|67.1111111111111|64.1111111111111|70.444444444444429|69.333333333333329|88.1111111111111|68.888888888888886|49.222222222222214|66.888888888888886|70.222222222222214|60.777777777777771|59.1111111111111|95|51|79.1111111111111|69.444444444444429|21.222222222222221|70|87|83.444444444444429|54.888888888888886|71|62.222222222222214|68.1111111111111|73.444444444444429|67|70.777777777777771|73.222222222222214|68.888888888888886|80|110.33333333333333|47.1111111111111|60|81.222222222222214|71.333333333333329|35.666666666666664|76.222222222222214|125.44444444444443|138.77777777777777|60.666666666666664|70.444444444444429|62.333333333333329|71|92.444444444444429|76.777777777777771|78.333333333333329|33|74.555555555555543|59.444444444444436|83|66.555555555555543|62.333333333333329|86.444444444444429|82.1111111111111|66.666666666666657|73.1111111111111|20.888888888888886|68.333333333333329|61.888888888888886|50.666666666666664|52.888888888888886|67.888888888888886|96.2222222222222|36.444444444444443|21.55555555555555|69.1111111111111|75.777777777777771|81.888888888888886|74.777777777777771|71.333333333333329|61.333333333333329|92.555555555555543|63.444444444444436|27.55555555555555|78.666666666666657|87.2222222222222|79.444444444444429|78.444444444444429|68.444444444444429|131.33333333333331|62.666666666666664|69|63.777777777777771|71.444444444444429|74.1111111111111|82.444444444444429|67.1111111111111|64.333333333333329|63.222222222222214|71.1111111111111|71.1111111111111|79.333333333333329|86.333333333333329|56.888888888888886|87|61.777777777777771|61.444444444444436|81.888888888888886|22.666666666666664|76.1111111111111|54|68.888888888888886|87.888888888888872|74.333333333333329|79.1111111111111|83.777777777777771|76.888888888888886|92.333333333333329|76.666666666666657|64.333333333333329|66|49|74.444444444444429|64.222222222222214|67.666666666666657|63.55555555555555|73.555555555555543|75.777777777777771|73.333333333333329|71.1111111111111|66.888888888888886|63|57|66.1111111111111|53.666666666666664|80.222222222222214|95.333333333333329|85.333333333333329|70|64.888888888888886|66.888888888888886|68.444444444444429|153.88888888888886|73.666666666666657|68.444444444444429|78.333333333333329|78.555555555555543|53.55555555555555|102.44444444444443|56.333333333333329|74.1111111111111|69.777777777777771|57.333333333333329|126|71.1111111111111|51.55555555555555|80.555555555555543|81.1111111111111|62.1111111111111|68|68.888888888888886|66.888888888888886|54.666666666666664|72.1111111111111|17.333333333333332|47.55555555555555|69.1111111111111|56.55555555555555|72.222222222222214|86.2222222222222|67.888888888888886|60.888888888888886|67.888888888888886|57|77.888888888888886|65.777777777777771|56.666666666666664|79.666666666666657|90.777777777777771|81.333333333333329|59.777777777777771|157|56.777777777777771|0|64.444444444444429|67.444444444444429|72.222222222222214|63.666666666666664|74|68.888888888888886|57.777777777777771|59.333333333333329|75.555555555555543|68|57.444444444444436|81.666666666666657|65.333333333333329|64.222222222222214|64.666666666666657|64.222222222222214|0|65.1111111111111|115.1111111111111|80.1111111111111|48.1111111111111|57|68.333333333333329|81.222222222222214|86.444444444444429|83.888888888888886|101.55555555555554|65.555555555555543|91|79|64.1111111111111|70.555555555555543|65|52.333333333333329|68.555555555555543|80|59.444444444444436|58.1111111111111|51.777777777777771|74.555555555555543|68.888888888888886|81.666666666666657|79.1111111111111|51.333333333333329|58.444444444444436|56.1111111111111|59.1111111111111|56.777777777777771|76.666666666666657|71.888888888888886|40.666666666666664|67.777777777777771|77.666666666666657|59.222222222222214|45.888888888888886|45.222222222222214|72.777777777777771|85.333333333333329|61.1111111111111|65.1111111111111|58.333333333333329|62.666666666666664|97.888888888888872|80.666666666666657|73.555555555555543|58.55555555555555|82.444444444444429|55.55555555555555|113|81.333333333333329|73.444444444444429|63.666666666666664|42.444444444444443|111|57.444444444444436|72.1111111111111|63.666666666666664|93|68.666666666666657|55.333333333333329|65.777777777777771|82.1111111111111|86.1111111111111|78.888888888888886|84.555555555555543|99.555555555555543|81.666666666666657|66.777777777777771|64.555555555555543|78.333333333333329|79|87.444444444444429|71.333333333333329|76.555555555555543|72.333333333333329|62.666666666666664|65.888888888888886|81.777777777777771|4.4444444444444438|61.777777777777771|58.1111111111111|86.1111111111111|66.777777777777771|76.222222222222214|76.222222222222214|83|51.55555555555555|86.2222222222222|63.888888888888886|55.55555555555555|81.555555555555543|87.777777777777771|57.1111111111111|61|85.555555555555543|148|59.1111111111111|63.55555555555555|35.444444444444443|66.1111111111111|166.11111111111109|61.55555555555555|65.666666666666657|98.2222222222222|53.55555555555555|64.444444444444429|61.444444444444436|61.666666666666664|101.88888888888887|54.444444444444436|56.55555555555555|61|101.66666666666666|75.666666666666657|62.666666666666664|49.1111111111111|79.1111111111111|54.333333333333329|62.666666666666664|70.222222222222214|61.444444444444436|59.222222222222214|81.555555555555543|116.88888888888887|61.1111111111111|51|98.777777777777771|55.444444444444436|49.55555555555555|90.1111111111111|63.888888888888886|76.444444444444429|66.1111111111111|66.444444444444429|76.666666666666657|76|111.66666666666666|87|65.555555555555543|59.222222222222214|42.666666666666664|87.888888888888872|147.88888888888886|49.444444444444436|70.555555555555543|43.444444444444436|140.88888888888886|75.222222222222214|67.777777777777771|74|75.1111111111111|86.333333333333329|70.777777777777771|65.222222222222214|63.888888888888886|98.555555555555543|80.333333333333329|55.777777777777771|27.333333333333332|144.44444444444443|78.1111111111111|68.555555555555543|34.55555555555555|66.222222222222214|60.888888888888886|98.1111111111111|92|94.666666666666657|71.1111111111111|78.666666666666657|65.222222222222214|64.333333333333329|65.222222222222214|117.44444444444443|70.777777777777771|66.444444444444429|80.1111111111111|74.444444444444429|80.333333333333329|92.666666666666657|158.66666666666666|58.55555555555555|70.333333333333329|87.444444444444429|71.333333333333329|83.555555555555543|70.888888888888886|62.888888888888886|64|66.444444444444429|65.555555555555543|62.222222222222214|62.666666666666664|86|48|72.333333333333329|69.666666666666657|71.888888888888886|69.888888888888886|69.666666666666657|81.777777777777771|72|91.1111111111111|52.777777777777771|64.777777777777771|66.444444444444429|89.444444444444429|65.666666666666657|57|66.555555555555543|81.888888888888886|71.888888888888886|63.444444444444436|75.444444444444429|43.777777777777771|78.222222222222214|58.666666666666664|80|71.888888888888886|82.555555555555543|92.333333333333329|63.777777777777771|118.1111111111111|80|68.222222222222214|55|89.888888888888872|28|72.777777777777771|99.1111111111111|59.222222222222214|55.55555555555555|64.444444444444429|85.555555555555543|55.222222222222214|0|71|64|65.444444444444429|92.333333333333329|63.1111111111111|61|69.888888888888886|92.777777777777771|62.222222222222214|60.1111111111111|122.33333333333333|130.55555555555554|68.222222222222214|72.333333333333329|63.333333333333329|91.888888888888872|71.777777777777771|65.444444444444429|159.11111111111109|65.888888888888886|85.1111111111111|100.88888888888887|103.44444444444443|83.666666666666657|103.1111111111111|79.444444444444429|94|62.222222222222214|67|66.444444444444429|74.666666666666657|53.666666666666664|50|49|53.333333333333329|81.333333333333329|69.333333333333329|81.555555555555543|31.222222222222218|75.777777777777771|274.88888888888886|77.777777777777771|92.1111111111111|77.666666666666657|65.333333333333329|83.777777777777771|82|38.333333333333329|64.888888888888886|84.222222222222214|67.1111111111111|5.8888888888888875|84.222222222222214|22.222222222222218|105.55555555555554|67.444444444444429|66|87.888888888888872|55.222222222222214|65.666666666666657|142.77777777777777|94.333333333333329|65.555555555555543|0|85.222222222222214|127.44444444444443|73.444444444444429|84.333333333333329|113.88888888888887|77.333333333333329|72.1111111111111|64.555555555555543|54.55555555555555|165.44444444444443|16.666666666666664|74.333333333333329|70.666666666666657|41.111111111111107|71.555555555555543|73.888888888888886|48.333333333333329|72|68.888888888888886|96.555555555555543|66.777777777777771|60.666666666666664|53.888888888888886|89.333333333333329|60.888888888888886|54.1111111111111|66.444444444444429|85.222222222222214|71.888888888888886|63.444444444444436|8|87.1111111111111|93.777777777777771|94.666666666666657|96.2222222222222|85.1111111111111|123.66666666666666|71.444444444444429|52.55555555555555|83.222222222222214|70|116|106.2222222222222|94.555555555555543|76.666666666666657|76.888888888888886|63.222222222222214|78.444444444444429|76.1111111111111|115.33333333333333|97.555555555555543|52.1111111111111|15.888888888888888|88.2222222222222|69.777777777777771|82.666666666666657|59|65.1111111111111|64.888888888888886|89|83.777777777777771|75.888888888888886|127.2222222222222|75.333333333333329|113.2222222222222|54.55555555555555|54.888888888888886|149.88888888888886|59.444444444444436|73|70.444444444444429|55.222222222222214|72.555555555555543|78.777777777777771|66|96.666666666666657|58.222222222222214|72.1111111111111|80|65.444444444444429|61.666666666666664|7.6666666666666661|49.888888888888886|67.555555555555543|57|83.777777777777771|65.888888888888886|105.33333333333333|82.222222222222214|68.666666666666657|61.222222222222214|77.1111111111111|65.222222222222214|88.666666666666657|69.555555555555543|4|94.444444444444429|102.44444444444443|64.777777777777771|91.777777777777771|60.55555555555555|52.222222222222214|74.555555555555543|63.1111111111111|133.88888888888886|65|65.666666666666657|58.55555555555555|54.222222222222214|86.2222222222222|72.222222222222214|49.777777777777771|150.44444444444443|82.333333333333329|59.666666666666664|83.666666666666657|67.1111111111111|130|61.444444444444436|79.333333333333329|72.777777777777771|66.444444444444429|51.777777777777771|66.555555555555543|65.555555555555543|94.333333333333329|183.55555555555554|133.33333333333331|61.666666666666664|87|91.888888888888872|64.888888888888886|58.1111111111111|74.222222222222214|58.666666666666664|81.444444444444429|80.1111111111111|61.888888888888886|66.333333333333329|58.333333333333329|75.1111111111111|98.2222222222222|57.222222222222214|99.333333333333329|60.666666666666664|57.666666666666664|82.222222222222214|48.222222222222214|83.555555555555543|55|8.6666666666666661|82.555555555555543|60.333333333333329|61.1111111111111|85.444444444444429|92.333333333333329|67.888888888888886|74.333333333333329|71.1111111111111|52.333333333333329|63.666666666666664|61.444444444444436|66.222222222222214|75.222222222222214|69.888888888888886|97.1111111111111|65.222222222222214|69.888888888888886|73.222222222222214|67.222222222222214|63.444444444444436|78.666666666666657|75.1111111111111|81|71.555555555555543|85.888888888888872|75.777777777777771|61.666666666666664|105.66666666666666|66.555555555555543|57.888888888888886|60|80.666666666666657|73.666666666666657|52.888888888888886|51.1111111111111|76.444444444444429|76.777777777777771|65.1111111111111|71.333333333333329|59.333333333333329|55.1111111111111|76.222222222222214|110.66666666666666|92.444444444444429|94.888888888888872|66.777777777777771|51|67.777777777777771|55.444444444444436|61.222222222222214|68.1111111111111|81.1111111111111|84.555555555555543|87.444444444444429|59.1111111111111|43.444444444444436|82.444444444444429|109.77777777777777|72.777777777777771|229.88888888888886|91.888888888888872|83.1111111111111|138|59.1111111111111|77|140.55555555555554|84.666666666666657|64|93.1111111111111|87.1111111111111|60.55555555555555|85.777777777777771|80.444444444444429|71.222222222222214|45.888888888888886|85.888888888888872|80.222222222222214|120.55555555555554|47|77.333333333333329|73.222222222222214|94.1111111111111|62.777777777777771|57.444444444444436|50.666666666666664|128.55555555555554|68.222222222222214|74.555555555555543|71.222222222222214|96.1111111111111|83.333333333333329|71|13.111111111111109|57.444444444444436|73.444444444444429|78.555555555555543|76.666666666666657|60.777777777777771|75|140.77777777777777|96.666666666666657|72.888888888888886|65|63.666666666666664|69.222222222222214|103|81.888888888888886|65.888888888888886|68.666666666666657|72.555555555555543|83.777777777777771|67.444444444444429|122.66666666666666|92.333333333333329|72.222222222222214|90.444444444444429|76.888888888888886|73|85.777777777777771|90|79|69.777777777777771|71|75.222222222222214|79.777777777777771|152.66666666666666|50.777777777777771|75|68|48.333333333333329|106.2222222222222|56.444444444444436|64.666666666666657|87.333333333333329|63.1111111111111|61.55555555555555|152.33333333333331|89.555555555555543|62|68.555555555555543|155.2222222222222|97|66.222222222222214|91.555555555555543|79.888888888888886|79.888888888888886|59.888888888888886|68.555555555555543|69.555555555555543|49|56.888888888888886|83.222222222222214|82.444444444444429|55.888888888888886|90.444444444444429|73|74.1111111111111|58|18.222222222222221|65.333333333333329|54|111.55555555555554|78|62.1111111111111|77.222222222222214|84.555555555555543|92.444444444444429|64.333333333333329|110.2222222222222|79.555555555555543|50.888888888888886|44.55555555555555|68.1111111111111|62.333333333333329|69.1111111111111|76.1111111111111|69.1111111111111|54.888888888888886|71.222222222222214|52.1111111111111|116.55555555555554|186.4444444444444|84.555555555555543|70|58.444444444444436|48.222222222222214|67.222222222222214|53.222222222222214|73.333333333333329|114|91.1111111111111|66.666666666666657|61.777777777777771|56|84.333333333333329|58.666666666666664|83.444444444444429|59.222222222222214|64.666666666666657|57.55555555555555|58.222222222222214|79.222222222222214|79.1111111111111|75|66.888888888888886|64.222222222222214|63|58.666666666666664|52.333333333333329|100.33333333333333|62.444444444444436|68.555555555555543|73.777777777777771|53.333333333333329|74.444444444444429|92.1111111111111|74.777777777777771|40.111111111111107|138.33333333333331|60.55555555555555|58.333333333333329|60.55555555555555|71.888888888888886|60.333333333333329|73.888888888888886|127.33333333333333|129.77777777777777|59.888888888888886|56|67.333333333333329|89.2222222222222|58.55555555555555|50|56.55555555555555|83.777777777777771|74|68.666666666666657|76.444444444444429|65|66.555555555555543|74.888888888888886|64.777777777777771|59.55555555555555|69|79|68.444444444444429|47.666666666666664|60.333333333333329|85.888888888888872|113.2222222222222|69.666666666666657|76.888888888888886|87|58.1111111111111|67.666666666666657|105.44444444444443|59.444444444444436|79.777777777777771|73.1111111111111|58.333333333333329|66.222222222222214|72.444444444444429|84.666666666666657|121.77777777777777|48.888888888888886|54.333333333333329|66.555555555555543|59.888888888888886|87.555555555555543|62.1111111111111|81.444444444444429|73.777777777777771|58.333333333333329|58.777777777777771|81.1111111111111|58.444444444444436|65.222222222222214|92|57.333333333333329|68.333333333333329|81.222222222222214|57.444444444444436|60.666666666666664|65.444444444444429|69|134.33333333333331|60.222222222222214|60.55555555555555|60.777777777777771|68.666666666666657|172.4444444444444|168|77.555555555555543|49.666666666666664|74.333333333333329|65.1111111111111|57.777777777777771|55.777777777777771|71.222222222222214|67.888888888888886|77.444444444444429|66.555555555555543|72.222222222222214|89|88|75.1111111111111|59.777777777777771|68.666666666666657|50.55555555555555|83.555555555555543|53.222222222222214|89.333333333333329|72.444444444444429|63.666666666666664|92.333333333333329|63.888888888888886|76.222222222222214|62.666666666666664|64.1111111111111|72.1111111111111|74.666666666666657|64.222222222222214|142.88888888888886|73.555555555555543|56.888888888888886|73.555555555555543|51.1111111111111|68|55.222222222222214|72|79.444444444444429|93.444444444444429|70.222222222222214|63.222222222222214|58.444444444444436|85.555555555555543|67.666666666666657|61.444444444444436|78.444444444444429|108.33333333333333|102.55555555555554|86.1111111111111|53.777777777777771|65.222222222222214|51.55555555555555|76.555555555555543|90|56.222222222222214|59.55555555555555|60.1111111111111|79|75.888888888888886|83.1111111111111|92.888888888888872|66.777777777777771|0|84|59.222222222222214|49.666666666666664|62.666666666666664|88.777777777777771|98.444444444444429|62.333333333333329|70.1111111111111|46.333333333333329|92.777777777777771|87.888888888888872|71.666666666666657|67.333333333333329|78.222222222222214|80.222222222222214|58.1111111111111|64.666666666666657|69.444444444444429|52|73.222222222222214|62.333333333333329|52|68.333333333333329|60.888888888888886|57.222222222222214|64.333333333333329|60.1111111111111|8.11111111111111|61|79.444444444444429|64.1111111111111|74.444444444444429|64.777777777777771|67.222222222222214|122.55555555555554|274.33333333333331|59.777777777777771|68.555555555555543|54.1111111111111|86|69.333333333333329|67.555555555555543|89.1111111111111|84.1111111111111|73.777777777777771|60.777777777777771|79.222222222222214|130.2222222222222|61|148.55555555555554|70.444444444444429|69|76.666666666666657|55.444444444444436|83.888888888888886|59|78.777777777777771|80.777777777777771|66.555555555555543|57.333333333333329|70|73.666666666666657|77|77.444444444444429|74.777777777777771|85.888888888888872|55.777777777777771|75.222222222222214|54.55555555555555|63.1111111111111|68.777777777777771|64.1111111111111|63.1111111111111|65.777777777777771|72.555555555555543|53.444444444444436|82.777777777777771|64.888888888888886|119.2222222222222|69.1111111111111|69.333333333333329|61.666666666666664|68.888888888888886|78|88|88|78.888888888888886|68|82.555555555555543|73.1111111111111|114.2222222222222|66.777777777777771|62.55555555555555|56.222222222222214|68.333333333333329|56.444444444444436|120.66666666666666|59|13.555555555555554|63.888888888888886|92|52.333333333333329|51.444444444444436|54.55555555555555|71.888888888888886|70.444444444444429|45.888888888888886|59.444444444444436|68.444444444444429|123.77777777777777|61.222222222222214|92.555555555555543|57.888888888888886|157.88888888888886|81.888888888888886|73.666666666666657|70.666666666666657|69.1111111111111|86.555555555555543|55.444444444444436|68.222222222222214|69.777777777777771|68.777777777777771|67|42.444444444444443|63.444444444444436|60.222222222222214|87.777777777777771|56.55555555555555|72.555555555555543|63.222222222222214|100|72.555555555555543|80.555555555555543|108.55555555555554|118.33333333333333|69.222222222222214|52.1111111111111|62.666666666666664|55.444444444444436|62.1111111111111|60.222222222222214|60.55555555555555|45.222222222222214|79.222222222222214|80.1111111111111|70.888888888888886|77.444444444444429|63|71.555555555555543|53.333333333333329|92.2222222222222|98|82.666666666666657|97|73.444444444444429|55.777777777777771|69.1111111111111|65.222222222222214|53.444444444444436|1|71.555555555555543|73.888888888888886|64.888888888888886|60.666666666666664|58|92.888888888888872|78.222222222222214|62.1111111111111|84.777777777777771|67.666666666666657|69.555555555555543|100.44444444444443|79.888888888888886|61.222222222222214|70.666666666666657|50.222222222222214|44.1111111111111|75.888888888888886|75.555555555555543|71.1111111111111|84|75.222222222222214|161.55555555555554|154.2222222222222|70.555555555555543|83.777777777777771|46.666666666666664|77.333333333333329|72.888888888888886|65.1111111111111|61.666666666666664|69.555555555555543|126.77777777777777|54.777777777777771|58.222222222222214|158.44444444444443|56.1111111111111|99.444444444444429|79.333333333333329|140.2222222222222|59.666666666666664|56|80.1111111111111|83.666666666666657|63.444444444444436|56.888888888888886|58.666666666666664|56.777777777777771|98.555555555555543|79.888888888888886|150.77777777777777|67.888888888888886|68.222222222222214|83.555555555555543|69.555555555555543|114|81.1111111111111|55.777777777777771|82.444444444444429|80.222222222222214|67|88.777777777777771|69.666666666666657|90.444444444444429|74.1111111111111|80.1111111111111|73|81|21.222222222222221|71.777777777777771|73.888888888888886|89|55.888888888888886|39.222222222222214|61.777777777777771|86.555555555555543|54.55555555555555|82|66.444444444444429|121.55555555555554|59.1111111111111|72.333333333333329|59.55555555555555|86|60.444444444444436|37.222222222222214|54|72.222222222222214|80.555555555555543|72.555555555555543|98.777777777777771|55.666666666666664|72.555555555555543|72.333333333333329|66.777777777777771|53.888888888888886|139.2222222222222|54.666666666666664|63.333333333333329|60.777777777777771|42.777777777777771|77.333333333333329|75.777777777777771|74.333333333333329|68.888888888888886|66.1111111111111|54.888888888888886|57|82.888888888888886|137.33333333333331|182.2222222222222|80.333333333333329|64.888888888888886|63|75.555555555555543|83.1111111111111|72.444444444444429|95.444444444444429|59.888888888888886|64.444444444444429|67.666666666666657|65.777777777777771|68.333333333333329|76.333333333333329|103.55555555555554|55.55555555555555|45.777777777777771|48.222222222222214|54.666666666666664|59.666666666666664|64.888888888888886|65|66.888888888888886|63.666666666666664|66.444444444444429|75.888888888888886|118|61.444444444444436|73.444444444444429|48.444444444444436|67|68.444444444444429|49.444444444444436|32.777777777777771|67.555555555555543|63.1111111111111|55.444444444444436|115|75.666666666666657|70.222222222222214|56.777777777777771|68.666666666666657|81.444444444444429|59.222222222222214|60.55555555555555|61.666666666666664|57.222222222222214|62.222222222222214|68.555555555555543|64.333333333333329|76.1111111111111|59.333333333333329|63.777777777777771|68.888888888888886|80.222222222222214|67.222222222222214|68.222222222222214|45.888888888888886|65.444444444444429|51.222222222222214|68.1111111111111|72.666666666666657|83.444444444444429|68.222222222222214|58.888888888888886|59.777777777777771|93.555555555555543|54.666666666666664|66.222222222222214|86.2222222222222|53.888888888888886|59.666666666666664|16.666666666666664|56.777777777777771|68.777777777777771|75.888888888888886|204|64.888888888888886|73.888888888888886|57.666666666666664|86.333333333333329|119.1111111111111|87.555555555555543|63.666666666666664|62|84.222222222222214|125.88888888888887|68.555555555555543|65.333333333333329|109.2222222222222|62.333333333333329|75.555555555555543|67.222222222222214|57.444444444444436|48.55555555555555|99.666666666666657|55.1111111111111|51.333333333333329|78.555555555555543|87.333333333333329|56.888888888888886|65.888888888888886|69.555555555555543|63.444444444444436|52.333333333333329|87.333333333333329|65.777777777777771|135.44444444444443|80.555555555555543|72.666666666666657|73|56.888888888888886|47.444444444444436|86.333333333333329|25.888888888888886|79|65|85.555555555555543|78.888888888888886|80.555555555555543|90.777777777777771|63|154.44444444444443|60.444444444444436|79.222222222222214|2.6666666666666665|77.1111111111111|77.444444444444429|153.33333333333331|76.666666666666657|100.2222222222222|84.1111111111111|66.222222222222214|80.777777777777771|83.1111111111111|66.333333333333329|61.222222222222214|69.333333333333329|63|82.777777777777771|108.1111111111111|67.444444444444429|79.222222222222214|71.1111111111111|6.2222222222222214|87|77.333333333333329|104.77777777777777|62.777777777777771|56.888888888888886|60.1111111111111|50.888888888888886|79.444444444444429|133.44444444444443|73.666666666666657|161|64.666666666666657|92|84.444444444444429|60.444444444444436|55.55555555555555|72.777777777777771|57.1111111111111|50.666666666666664|65.333333333333329|65.777777777777771|99.444444444444429|83.333333333333329|65.777777777777771|65.777777777777771|61.777777777777771|79.777777777777771|55.666666666666664|72.444444444444429|80.666666666666657|55.888888888888886|57.888888888888886|27.888888888888886|74.777777777777771|78.1111111111111|28.111111111111107|68.888888888888886|56.444444444444436|74.1111111111111|75.666666666666657|59.333333333333329|77.444444444444429|80.1111111111111|82|75.666666666666657|92.333333333333329|64.666666666666657|65.333333333333329|73.1111111111111|83.444444444444429|55.55555555555555|88.2222222222222|107.77777777777777|45.666666666666664|73.444444444444429|70.444444444444429|69.222222222222214|57.1111111111111|65.666666666666657|72.1111111111111|53|72.222222222222214|72.1111111111111|87.1111111111111|63.666666666666664|50.888888888888886|75.444444444444429|66.1111111111111|61.888888888888886|60.666666666666664|59.222222222222214|147.77777777777777|84|67.666666666666657|92.2222222222222|70.222222222222214|50.444444444444436|82.333333333333329|70.222222222222214|78.333333333333329|58.55555555555555|44.666666666666664|65.222222222222214|64.777777777777771|74.1111111111111|100.33333333333333|69.666666666666657|69.222222222222214|150.88888888888886|99.333333333333329|79.777777777777771|61.777777777777771|57.444444444444436|23.111111111111107|84.333333333333329|95.333333333333329|60.444444444444436|61.666666666666664|67.666666666666657|141|13|74.1111111111111|74.444444444444429|71.666666666666657|67.222222222222214|68.444444444444429|83.888888888888886|63.444444444444436|65.333333333333329|47.1111111111111|74.333333333333329|73.1111111111111|83.777777777777771|83.1111111111111|79.333333333333329|11.222222222222221|86.777777777777771|54|58|51|66.777777777777771|74.444444444444429|71.555555555555543|81.777777777777771|63.888888888888886|67|65.888888888888886|58.888888888888886|90.333333333333329|75.888888888888886|88.2222222222222|47.1111111111111|75.888888888888886|69.555555555555543|68.333333333333329|68.444444444444429|57.55555555555555|86.666666666666657|57.777777777777771|86.777777777777771|51.333333333333329|66.444444444444429|73.666666666666657|65.333333333333329|170.11111111111109|123.2222222222222|71.1111111111111|53.333333333333329|61.444444444444436|54|66.777777777777771|63.222222222222214|65.333333333333329|116.33333333333333|88.333333333333329|69.222222222222214|66.444444444444429|75.666666666666657|69|53.888888888888886|61.666666666666664|56|55.55555555555555|70.333333333333329|70.444444444444429|61.777777777777771|165.44444444444443|262.88888888888886|70|82|67.666666666666657|77.222222222222214|65.555555555555543|64|74.222222222222214|68.777777777777771|99.1111111111111|58.777777777777771|81.333333333333329|88|59.444444444444436|66|58|79.444444444444429|30.111111111111107|55.444444444444436|90.888888888888872|56.222222222222214|74.666666666666657|56.1111111111111|85.333333333333329|76.222222222222214|59.777777777777771|61.666666666666664|88.888888888888872|97.1111111111111|59.777777777777771|57.1111111111111|36.222222222222214|183.33333333333331|74.555555555555543|49.666666666666664|50.888888888888886|73.222222222222214|90.1111111111111|58.444444444444436|73.222222222222214|64.888888888888886|75.777777777777771|64.444444444444429|86|51.777777777777771|59.333333333333329|62.1111111111111|79.1111111111111|87|156.11111111111109|60|78.1111111111111|107.1111111111111|153.2222222222222|89.1111111111111|79.1111111111111|71.444444444444429|65.555555555555543|70.1111111111111|58.888888888888886|77.333333333333329|56.55555555555555|76|82.444444444444429|65.222222222222214|64.222222222222214|81.666666666666657|75.888888888888886|59.55555555555555|94.555555555555543|64.777777777777771|59|62.777777777777771|140.44444444444443|74|75.333333333333329|76.555555555555543|80.1111111111111|85.555555555555543|55|84.555555555555543|55.222222222222214|73.777777777777771|146.2222222222222|85|10.888888888888888|57.777777777777771|64|66.777777777777771|81.1111111111111|74|125.1111111111111|53.888888888888886|49.55555555555555|69.777777777777771|61.888888888888886|69.444444444444429|72.444444444444429|98.2222222222222|77.888888888888886|65.555555555555543|63.55555555555555|83.555555555555543|85.666666666666657|51.333333333333329|73.333333333333329|70.1111111111111|156.11111111111109|72.777777777777771|60.222222222222214|60.666666666666664|76.333333333333329|62.777777777777771|70.1111111111111|67.1111111111111|63.1111111111111|66.666666666666657|81.444444444444429|75.444444444444429|78.222222222222214|43.333333333333329|58.333333333333329|69.777777777777771|69.1111111111111|70.555555555555543|65.333333333333329|65.555555555555543|78.666666666666657|65.666666666666657|50.666666666666664|57|64.1111111111111|67.555555555555543|83.222222222222214|69.777777777777771|51.666666666666664|70.333333333333329|6.4444444444444438|59.333333333333329|61|72.333333333333329|172.2222222222222|78.333333333333329|71.1111111111111|85.555555555555543|65.666666666666657|62.888888888888886|88.555555555555543|75.888888888888886|81.1111111111111|66.444444444444429|60.1111111111111|49.1111111111111|62.444444444444436|87.333333333333329|58.777777777777771|62|70.333333333333329|50.777777777777771|55.222222222222214|69.444444444444429|65.777777777777771|99.2222222222222|83.333333333333329|68.333333333333329|33.111111111111107|69.222222222222214|58.222222222222214|64.333333333333329|71.888888888888886|76.777777777777771|74.444444444444429|53.777777777777771|67.777777777777771|72.555555555555543|77.555555555555543|68.222222222222214|78.777777777777771|86.333333333333329|73.222222222222214|59|72.777777777777771|72.666666666666657|67.444444444444429|79.666666666666657|86.444444444444429|61.55555555555555|60.444444444444436|68.333333333333329|61.888888888888886|63.777777777777771|75|51.222222222222214|67.222222222222214|68.555555555555543|64.666666666666657|69.777777777777771|80.444444444444429|65.333333333333329|58.333333333333329|62.222222222222214|71.666666666666657|91.1111111111111|66.1111111111111|68.666666666666657|75.222222222222214|123.1111111111111|81.333333333333329|56.888888888888886|77.444444444444429|63.1111111111111|72.222222222222214|76.333333333333329|52.1111111111111|66.888888888888886|73.555555555555543|50.1111111111111|80.222222222222214|76.1111111111111|56.222222222222214|51.333333333333329|89.2222222222222|67.555555555555543|67|73.888888888888886|73.222222222222214|63.55555555555555|80.555555555555543|72.222222222222214|82.555555555555543|60.666666666666664|72.777777777777771|94.555555555555543|68.888888888888886|92.333333333333329|60.888888888888886|222.33333333333331|146.33333333333331|82.888888888888886|55.333333333333329|85.777777777777771|57.777777777777771|64.666666666666657|62.222222222222214|84.777777777777771|85.555555555555543|68.666666666666657|125.44444444444443|52.444444444444436|73.555555555555543|94.777777777777771|93.444444444444429|75|208.55555555555554|56.777777777777771|49.666666666666664|67|81.777777777777771|58.777777777777771|59.55555555555555|84.333333333333329|51.666666666666664|62.666666666666664|64|137.2222222222222|60.666666666666664|62.333333333333329|69.333333333333329|68.222222222222214|75.666666666666657|156.77777777777777|67.777777777777771|66|82|70.888888888888886|62.888888888888886|58.888888888888886|110|56.55555555555555|29.111111111111107|62.55555555555555|60.444444444444436|83.444444444444429|67.1111111111111|77.888888888888886|53.666666666666664|73.888888888888886|86.1111111111111|72.444444444444429|84.333333333333329|51|83.444444444444429|21.888888888888886|62.222222222222214|76|43.55555555555555|68.333333333333329|119.55555555555554|73.888888888888886|59.222222222222214|79.777777777777771|80.444444444444429|87.666666666666657|77.777777777777771|67.888888888888886|76.1111111111111|23.333333333333332|88.333333333333329|90.1111111111111|66.666666666666657|73.1111111111111|60.333333333333329|73.555555555555543|73.333333333333329|93.444444444444429|69.666666666666657|80.333333333333329|101.44444444444443|96.666666666666657|66.1111111111111|72|66.666666666666657|55.666666666666664|72|62.444444444444436|77.666666666666657|124.44444444444443|92.777777777777771|60.888888888888886|77.222222222222214|93.2222222222222|73.333333333333329|73.333333333333329|76.333333333333329|45.666666666666664|49.444444444444436|81.666666666666657|72.666666666666657|85.888888888888872|71.1111111111111|89.2222222222222|61.666666666666664|59.666666666666664|65.666666666666657|60.1111111111111|53.55555555555555|165.66666666666666|54.666666666666664|67.333333333333329|71.777777777777771|90.666666666666657|88|89.888888888888872|77.222222222222214|86.666666666666657|57.666666666666664|55|46.1111111111111|118.1111111111111|37.333333333333329|74.777777777777771|74|90|79.888888888888886|102.88888888888887|89.333333333333329|69.444444444444429|68.444444444444429|62|49.777777777777771|77|88.666666666666657|70.888888888888886|79.333333333333329|57.444444444444436|61.666666666666664|116|76.777777777777771|48.55555555555555|71.555555555555543|74.444444444444429|62|47.333333333333329|61.55555555555555|65.333333333333329|92|66|65.777777777777771|99.2222222222222|96.666666666666657|60.222222222222214|70.1111111111111|77.777777777777771|62.333333333333329|74.555555555555543|57|21.333333333333332|62.333333333333329|46.1111111111111|89.1111111111111|79.333333333333329|66.333333333333329|80.888888888888886|64.555555555555543|59.777777777777771|65.555555555555543|40.444444444444443|92.1111111111111|83.333333333333329|64.1111111111111|77.777777777777771|73.666666666666657|81.777777777777771|60.444444444444436|61.222222222222214|71.1111111111111|89.444444444444429|42.444444444444443|64.333333333333329|52.222222222222214|72.444444444444429|67.444444444444429|77.444444444444429|39.777777777777771|76|62.333333333333329|77.888888888888886|111.66666666666666|74.888888888888886|10.666666666666666|74.444444444444429|55.444444444444436|73.666666666666657|118.55555555555554|86.777777777777771|32.888888888888886|57.1111111111111|30.333333333333332|65.555555555555543|85.666666666666657|79.777777777777771|52|34.666666666666664|60.888888888888886|82.777777777777771|86|61|54|165.11111111111109|100.44444444444443|82|109.66666666666666|63.1111111111111|73.555555555555543|82.444444444444429|73.1111111111111|58.888888888888886|57|64.888888888888886|65.333333333333329|17.111111111111107|85|96.444444444444429|73.222222222222214|57.666666666666664|64.1111111111111|61.222222222222214|67.777777777777771|55.333333333333329|63.777777777777771|76|80|48|61.333333333333329|55.1111111111111|84.444444444444429|74.333333333333329|71.555555555555543|89.555555555555543|69.1111111111111|57.888888888888886|59.333333333333329|113.88888888888887|56.888888888888886|98.666666666666657|68|65.222222222222214|81.555555555555543|66.666666666666657|79.333333333333329|48.444444444444436|56.444444444444436|90.1111111111111|46.55555555555555|77|84.555555555555543|95|62|60.888888888888886|203.88888888888886|61.1111111111111|51.1111111111111|67.666666666666657|51.1111111111111|85.666666666666657|89.444444444444429|53.666666666666664|63.222222222222214|54|64.555555555555543|59|52.888888888888886|61.666666666666664|76.333333333333329|83.333333333333329|78.444444444444429|94.888888888888872|96.555555555555543|65.888888888888886|83.555555555555543|55.222222222222214|90.888888888888872|78.777777777777771|76.777777777777771|57.55555555555555|71.222222222222214|61.222222222222214|3|52.333333333333329|76.444444444444429|64.555555555555543|66.777777777777771|75.888888888888886|49.444444444444436|85.888888888888872|59|73.222222222222214|66|66.777777777777771|66.333333333333329|69.555555555555543|79.444444444444429|81.333333333333329|64.1111111111111|61.222222222222214|86.333333333333329|113.1111111111111|75.222222222222214|91.777777777777771|61.888888888888886|73.777777777777771|72.333333333333329|86.666666666666657|67.444444444444429|75|49.666666666666664|95.333333333333329|57.666666666666664|70.555555555555543|69.444444444444429|63|63.666666666666664|66.555555555555543|76.777777777777771|65.1111111111111|61.1111111111111|75.222222222222214|28.777777777777775|78|60.1111111111111|69.888888888888886|72.555555555555543|65.222222222222214|80.888888888888886|58.333333333333329|87.2222222222222|53.222222222222214|59.888888888888886|40.444444444444443|68.888888888888886|75.333333333333329|64.333333333333329|53.888888888888886|67.444444444444429|47.777777777777771|69.888888888888886|63|70.1111111111111|68.222222222222214|60.777777777777771|83.888888888888886|77.222222222222214|68.666666666666657|64.555555555555543|75|74.444444444444429|66.555555555555543|74|70.666666666666657|70.1111111111111|78.666666666666657|96.333333333333329|60.888888888888886|57.333333333333329|92.666666666666657|67.555555555555543|71.666666666666657|64.444444444444429|91.333333333333329|66.222222222222214|95|62.666666666666664|54.333333333333329|67.777777777777771|100.1111111111111|53.444444444444436|55.666666666666664|62.222222222222214|54|81.777777777777771|67.222222222222214|147.66666666666666|111.66666666666666|73.1111111111111|58.444444444444436|160|45|60.333333333333329|51.888888888888886|68.222222222222214|61|102.2222222222222|85.333333333333329|67.888888888888886|49.888888888888886|55.55555555555555|53.666666666666664|61.333333333333329|58.777777777777771|57.777777777777771|34.888888888888886|55.333333333333329|87.555555555555543|61.1111111111111|54|67.666666666666657|98.888888888888872|102.88888888888887|156.55555555555554|69.222222222222214|56.333333333333329|63.444444444444436|168.44444444444443|75.555555555555543|103|63.222222222222214|33.333333333333329|97.1111111111111|64|77|65.888888888888886|72|80.1111111111111|67|63.222222222222214|85|71.555555555555543|61.333333333333329|51.222222222222214|57|63.1111111111111|173.11111111111109|63.1111111111111|62.888888888888886|69.555555555555543|71.333333333333329|45.55555555555555|63.777777777777771|62.666666666666664|78.777777777777771|63.222222222222214|62.55555555555555|83.888888888888886|58.888888888888886|93.333333333333329|76.1111111111111|72.1111111111111|76.555555555555543|62.777777777777771|58.55555555555555|78.444444444444429|64.777777777777771|68.777777777777771|80.888888888888886|70.777777777777771|80.333333333333329|86.888888888888872|50.1111111111111|56.444444444444436|72.1111111111111|64.777777777777771|85.666666666666657|76.444444444444429|62.333333333333329|132|89.333333333333329|59.888888888888886|84.444444444444429|70.888888888888886|121.77777777777777|51.888888888888886|90.888888888888872|83.444444444444429|69|71.1111111111111|66.333333333333329|98.888888888888872|55.55555555555555|64.333333333333329|188.55555555555554|73.333333333333329|56.333333333333329|61.55555555555555|74.777777777777771|70.222222222222214|58.444444444444436|168|69|37.222222222222214|62.888888888888886|60.1111111111111|59.666666666666664|74.555555555555543|60|140.44444444444443|74|84.666666666666657|73.555555555555543|74.555555555555543|152.33333333333331|74.222222222222214|73.555555555555543|50.888888888888886|73.555555555555543|93.1111111111111|71.1111111111111|55.666666666666664|46.777777777777771|69.333333333333329|85|72.555555555555543|65.555555555555543|102.33333333333333|64.1111111111111|64.888888888888886|72.222222222222214|75.555555555555543|65.666666666666657|80.333333333333329|76.1111111111111|68.222222222222214|74.555555555555543|71|61.666666666666664|98.2222222222222|48.777777777777771|71.1111111111111|73.777777777777771|75.888888888888886|66.222222222222214|84.777777777777771|52.888888888888886|50.222222222222214|60|70.444444444444429|85.333333333333329|68.555555555555543|56.666666666666664|54.666666666666664|73.333333333333329|82.222222222222214|61|63.666666666666664|80.888888888888886|63.1111111111111|70|70.666666666666657|113.88888888888887|72.222222222222214|90.1111111111111|76.777777777777771|68.777777777777771|86|58|60|67.444444444444429|84.444444444444429|60.888888888888886|142.55555555555554|67.222222222222214|75.222222222222214|242|76.555555555555543|73.777777777777771|57.55555555555555|172.4444444444444|159.66666666666666|48.333333333333329|77.222222222222214|111.1111111111111|67.444444444444429|85.777777777777771|83.666666666666657|19.555555555555554|64.444444444444429|48.777777777777771|55.888888888888886|79.222222222222214|74.888888888888886|69.777777777777771|81.666666666666657|82.888888888888886|67.777777777777771|70.222222222222214|40.55555555555555|97.777777777777771|71.222222222222214|70|83.333333333333329|64.222222222222214|92.444444444444429|75.333333333333329|68.888888888888886|71.444444444444429|66.777777777777771|64.666666666666657|58.55555555555555|78.222222222222214|52.333333333333329|70.1111111111111|61.888888888888886|66.888888888888886|103.55555555555554|67.1111111111111|54.333333333333329|87.888888888888872|68.1111111111111|89.333333333333329|72|81.444444444444429|87.555555555555543|40.222222222222214|57.55555555555555|85.333333333333329|91.777777777777771|84.333333333333329|67.222222222222214|67.444444444444429|58|54.666666666666664|85.444444444444429|98.2222222222222|76.777777777777771|69.555555555555543|88|67.222222222222214|95.1111111111111|74.888888888888886|66|52|55.666666666666664|161.11111111111109|202|49.1111111111111|68|76.1111111111111|62|55.888888888888886|68.555555555555543|65.888888888888886|65.444444444444429|61.666666666666664|70.555555555555543|75.222222222222214|99.333333333333329|88.555555555555543|83.555555555555543|69.333333333333329|93.333333333333329|14.555555555555554|80.777777777777771|125.77777777777777|73.444444444444429|56.666666666666664|56.888888888888886|85|54.1111111111111|125.2222222222222|65|76.222222222222214|63.222222222222214|25.222222222222218|51|84|69.444444444444429|58.333333333333329|71.1111111111111|55.333333333333329|53.222222222222214|77.888888888888886|91.1111111111111|87.444444444444429|77|61.888888888888886|72.888888888888886|72.444444444444429|67.444444444444429|80|72.222222222222214|60.777777777777771|63.1111111111111|55.333333333333329|66.888888888888886|17.666666666666664|60.444444444444436|70.444444444444429|70.666666666666657|74.1111111111111|66.444444444444429|161.33333333333331|68.777777777777771|90.555555555555543|61.888888888888886|68|87|47.777777777777771|122|75.555555555555543|58.444444444444436|64.888888888888886|70.666666666666657|88.333333333333329|75.555555555555543|95.333333333333329|65.777777777777771|45.888888888888886|98|120.2222222222222|58.333333333333329|65.555555555555543|56.666666666666664|54.55555555555555|64.777777777777771|70.1111111111111|33.444444444444443|63.222222222222214|63|87.333333333333329|40.222222222222214|73.777777777777771|67|62.333333333333329|60.666666666666664|76.555555555555543|54.777777777777771|57.333333333333329|66.666666666666657|77.222222222222214|65.333333333333329|64.222222222222214|76.555555555555543|64.888888888888886|32|46.1111111111111|81.555555555555543|65.888888888888886|59|52.444444444444436|67.666666666666657|73.444444444444429|58.333333333333329|68.333333333333329|78.1111111111111|84.666666666666657|76.222222222222214|73.666666666666657|60.666666666666664|73.1111111111111|77.222222222222214|100.88888888888887|75.222222222222214|69.1111111111111|29.333333333333332|54.55555555555555|85.555555555555543|65.222222222222214|99.777777777777771|65.222222222222214|63.444444444444436|60.55555555555555|70.555555555555543|71.888888888888886|66|116.44444444444443|56.444444444444436|78|73.333333333333329|67.666666666666657|63.1111111111111|99.777777777777771|61.333333333333329|54.55555555555555|74.1111111111111|66.333333333333329|119.66666666666666|62.444444444444436|53.666666666666664|100.55555555555554|75.444444444444429|54.888888888888886|56.222222222222214|51.333333333333329|55.222222222222214|92.888888888888872|83.1111111111111|63.444444444444436|79.888888888888886|76.666666666666657|69.444444444444429|61.444444444444436|61.55555555555555|85.555555555555543|72.222222222222214|68.777777777777771|70.777777777777771|85.333333333333329|59.333333333333329|34.333333333333329|85.888888888888872|78.666666666666657|71|85.666666666666657|49.222222222222214|87.333333333333329|73.1111111111111|99|85|58.1111111111111|75.444444444444429|64.888888888888886|89.666666666666657|93.666666666666657|139.55555555555554|67.222222222222214|67.1111111111111|94.1111111111111|59.666666666666664|44.888888888888886|73.666666666666657|61.1111111111111|103.88888888888887|95.444444444444429|59|67.444444444444429|69.555555555555543|74.222222222222214|90.2222222222222|60.444444444444436|57.1111111111111|73.555555555555543|46.777777777777771|104|83.888888888888886|84.888888888888886|65.666666666666657|63.222222222222214|76|62.666666666666664|79.444444444444429|58.333333333333329|55.55555555555555|57.333333333333329|150.66666666666666|73.222222222222214|60.1111111111111|71|75.666666666666657|96.333333333333329|83.777777777777771|81.555555555555543|64.888888888888886|101.77777777777777|76.555555555555543|76.444444444444429|54.55555555555555|52.333333333333329|78|70.555555555555543|53.888888888888886|62.888888888888886|82.333333333333329|69.777777777777771|62.888888888888886|68.555555555555543|77.888888888888886|75.222222222222214|62.888888888888886|97|77.666666666666657|66.888888888888886|55.1111111111111|70.555555555555543|87.2222222222222|65|91.1111111111111|79.1111111111111|51.1111111111111|75.555555555555543|74.888888888888886|83.1111111111111|80.555555555555543|57.55555555555555|90.555555555555543|64.1111111111111|71.444444444444429|71.555555555555543|71.555555555555543|78.222222222222214|126.77777777777777|83.888888888888886|68.777777777777771|53.333333333333329|77.1111111111111|86.2222222222222|83.444444444444429|68.444444444444429|63.444444444444436|96|61.888888888888886|57.666666666666664|62.777777777777771|92.333333333333329|84.333333333333329|97.666666666666657|69.888888888888886|77.888888888888886|65.444444444444429|54.888888888888886|47.55555555555555|56.333333333333329|70.555555555555543|53.333333333333329|85.888888888888872|70.444444444444429|66.222222222222214|56.444444444444436|70.1111111111111|64.777777777777771|80.333333333333329|71.555555555555543|62.1111111111111|69.666666666666657|124.88888888888887|62.888888888888886|89.1111111111111|59.666666666666664|75.333333333333329|101.66666666666666|54.666666666666664|63.222222222222214|76.222222222222214|54.777777777777771|49.222222222222214|77|47.333333333333329|32.888888888888886|60.777777777777771|45.777777777777771|66|77|60.55555555555555|74|82.555555555555543|70.333333333333329|116.88888888888887|58.777777777777771|23.111111111111107|59.333333333333329|66|79.333333333333329|67.777777777777771|52.888888888888886|68.222222222222214|62.666666666666664|60.1111111111111|108.2222222222222|63.333333333333329|77.555555555555543|80.777777777777771|55.777777777777771|72.333333333333329|63.777777777777771|88.2222222222222|57.666666666666664|60.888888888888886|87.666666666666657|66.666666666666657|65.666666666666657|48.888888888888886|74.444444444444429|59.888888888888886|58.777777777777771|58.777777777777771|73.333333333333329|57.1111111111111|53.55555555555555|54.333333333333329|61.666666666666664|69.222222222222214|55.666666666666664|85.666666666666657|68.555555555555543|72.444444444444429|61.333333333333329|73.888888888888886|44.666666666666664|49.777777777777771|61.444444444444436|71.222222222222214|69.555555555555543|78.222222222222214|51.666666666666664|66.555555555555543|101.55555555555554|60.777777777777771|73.555555555555543|61.55555555555555|78.666666666666657|92|73.222222222222214|69.777777777777771|65.888888888888886|72.888888888888886|65.444444444444429|55.333333333333329|120.33333333333333|67.777777777777771|75.555555555555543|86|77.222222222222214|79.666666666666657|54.888888888888886|60.777777777777771|80|57.222222222222214|59.222222222222214|73|58.333333333333329|68.666666666666657|53.666666666666664|79.888888888888886|68|52.333333333333329|58.55555555555555|74.777777777777771|80.666666666666657|90.333333333333329|64.777777777777771|61.1111111111111|51.888888888888886|27|80.777777777777771|122.2222222222222|57.333333333333329|139.88888888888886|74.777777777777771|66.555555555555543|71.666666666666657|59.1111111111111|65.555555555555543|59.55555555555555|83.555555555555543|67.888888888888886|70.666666666666657|59.55555555555555|54|54.666666666666664|48.666666666666664|79|73.333333333333329|154.44444444444443|81.222222222222214|71.777777777777771|70.444444444444429|61.55555555555555|81|59.888888888888886|57.222222222222214|82.555555555555543|65|87|89.2222222222222|90|133.2222222222222|74.444444444444429|59|203.66666666666666|72.888888888888886|97.777777777777771|78.666666666666657|58.333333333333329|70.777777777777771|84.666666666666657|67.777777777777771|79|63.1111111111111|52.222222222222214|87.333333333333329|66.222222222222214|64.444444444444429|67.444444444444429|67.1111111111111|36.222222222222214|60.777777777777771|52.888888888888886|88.888888888888872|71.888888888888886|56.444444444444436|70.888888888888886|88.444444444444429|61.888888888888886|70.333333333333329|67.444444444444429|59.777777777777771|65.555555555555543|72.777777777777771|82.222222222222214|0|69.333333333333329|55.666666666666664|54.666666666666664|52.333333333333329|85.555555555555543|62.1111111111111|85.555555555555543|49.55555555555555|94.1111111111111|82.888888888888886|63.666666666666664|148.55555555555554|84.333333333333329|71.888888888888886|65.333333333333329|90.2222222222222|73.555555555555543|40.111111111111107|62.777777777777771|62.222222222222214|69.555555555555543|67.666666666666657|40.55555555555555|80.888888888888886|71.444444444444429|59.888888888888886|83.888888888888886|66.222222222222214|56.777777777777771|64|112.88888888888887|66.1111111111111|76|76.666666666666657|63.888888888888886|64.777777777777771|80.222222222222214|53.1111111111111|60.666666666666664|69.333333333333329|67|65.222222222222214|79.777777777777771|56.333333333333329|68.666666666666657|49.55555555555555|78.555555555555543|75.222222222222214|79.333333333333329|56.888888888888886|83.555555555555543|83.888888888888886|88.444444444444429|97.666666666666657|70.666666666666657|69|88.2222222222222|84.333333333333329|67.222222222222214|69|66.777777777777771|94.666666666666657|82.1111111111111|66.444444444444429|56.777777777777771|152.77777777777777|152|65.555555555555543|69.888888888888886|68.333333333333329|153.88888888888886|48.222222222222214|53.444444444444436|70.222222222222214|90.555555555555543|66.222222222222214|56.55555555555555|84.333333333333329|61.444444444444436|164.11111111111109|90.777777777777771|79.1111111111111|63.777777777777771|57.444444444444436|74.444444444444429|97.2222222222222|86.666666666666657|158|52.1111111111111|96.333333333333329|23.222222222222218|74.666666666666657|62.55555555555555|81.333333333333329|65|56.777777777777771|64.777777777777771|61.222222222222214|57.333333333333329|86|46.888888888888886|47.888888888888886|64.777777777777771|69.666666666666657|76.333333333333329|55.222222222222214|69.555555555555543|73.222222222222214|60.888888888888886|94.888888888888872|91.1111111111111|72.666666666666657|49|49.55555555555555|76|61.55555555555555|59.444444444444436|79.777777777777771|65.222222222222214|55.1111111111111|66.222222222222214|56.333333333333329|77.555555555555543|81.333333333333329|83.1111111111111|53|88.1111111111111|86.1111111111111|56.333333333333329|80.222222222222214|105.1111111111111|60.1111111111111|61.888888888888886|128|60.222222222222214|72.888888888888886|56.777777777777771|24.111111111111107|62.222222222222214|62.888888888888886|75|81.333333333333329|46.333333333333329|79.555555555555543|74.555555555555543|57.888888888888886|70.555555555555543|76.1111111111111|60|54.777777777777771|77|72.333333333333329|154.77777777777777|67.555555555555543|78.555555555555543|75.1111111111111|67.333333333333329|63|44|84.333333333333329|66|59.888888888888886|71.333333333333329|70.666666666666657|122.55555555555554|72.444444444444429|53.1111111111111|64.444444444444429|96.2222222222222|68.222222222222214|67.222222222222214|78|53.666666666666664|64.1111111111111|71.888888888888886|73.777777777777771|72.333333333333329|41.777777777777771|81.555555555555543|108.55555555555554|78.1111111111111|59.55555555555555|71.1111111111111|68.333333333333329|26.888888888888886|80.222222222222214|186.66666666666666|58.333333333333329|60.666666666666664|66.222222222222214|60|93.555555555555543|48.888888888888886|90|66.444444444444429|62.666666666666664|67|67.555555555555543|133.88888888888886|25|63.444444444444436|65.222222222222214|75.1111111111111|71.888888888888886|78.666666666666657|70.222222222222214|133|62.1111111111111|73.555555555555543|71.222222222222214|58|74.888888888888886|68|56.888888888888886|66.888888888888886|66.888888888888886|54.55555555555555|68.777777777777771|47.888888888888886|62.1111111111111|81.444444444444429|40.666666666666664|64.222222222222214|62.888888888888886|58.444444444444436|75.444444444444429|61.222222222222214|64.444444444444429|77.333333333333329|85.555555555555543|55.55555555555555|66.333333333333329|81.1111111111111|61.444444444444436|75.777777777777771|106.44444444444443|78.1111111111111|69|50.888888888888886|73.333333333333329|70.666666666666657|62|77.222222222222214|62.666666666666664|51.1111111111111|101.66666666666666|55.1111111111111|68.888888888888886|60.777777777777771|71.333333333333329|78.777777777777771|47.55555555555555|0|98.555555555555543|101.33333333333333|71|56.55555555555555|76.555555555555543|23.777777777777775|73.333333333333329|69.777777777777771|72.555555555555543|73.444444444444429|63.444444444444436|97.888888888888872|52.333333333333329|57.666666666666664|70.888888888888886|64.222222222222214|71.888888888888886|58.444444444444436|122.33333333333333|64.1111111111111|60.222222222222214|62.777777777777771|61.222222222222214|69.444444444444429|51.777777777777771|111.1111111111111|71.444444444444429|83.777777777777771|60|66.666666666666657|74|71.555555555555543|65.555555555555543|71.444444444444429|54.222222222222214|84.333333333333329|61.333333333333329|69.777777777777771|47.888888888888886|127.1111111111111|77.888888888888886|71.777777777777771|71.555555555555543|62.1111111111111|79|69.666666666666657|130|65.444444444444429|98.666666666666657|100.66666666666666|45.55555555555555|70.1111111111111|84|61.666666666666664|70.888888888888886|61|71.1111111111111|68|66.666666666666657|62.333333333333329|95.2222222222222|57.222222222222214|59.222222222222214|65.555555555555543|65.888888888888886|55.222222222222214|59.777777777777771|74.888888888888886|66.777777777777771|78.777777777777771|67.666666666666657|138.88888888888886|63.333333333333329|56.222222222222214|65.666666666666657|72.222222222222214|92.2222222222222|32.333333333333329|71.666666666666657|63.1111111111111|80.222222222222214|84.222222222222214|74.222222222222214|67.555555555555543|67.888888888888886|70.888888888888886|83.333333333333329|59.1111111111111|46.888888888888886|58|93.444444444444429|63.777777777777771|84|124.33333333333333|60.777777777777771|4|50.444444444444436|124.88888888888887|71.777777777777771|89.2222222222222|85|91.2222222222222|74.1111111111111|103|47.444444444444436|57|59.1111111111111|66.888888888888886|54|76.222222222222214|75.555555555555543|69.333333333333329|76.555555555555543|69.777777777777771|76.555555555555543|96.444444444444429|154.66666666666666|70.222222222222214|58.222222222222214|65.666666666666657|53.1111111111111|119.33333333333333|54.666666666666664|77.222222222222214|88.2222222222222|198.33333333333331|56.666666666666664|87.888888888888872|56.1111111111111|65.666666666666657|55|56.55555555555555|47.444444444444436|65.666666666666657|114.2222222222222|75.555555555555543|162.77777777777777|79.444444444444429|179.4444444444444|57.777777777777771|63.333333333333329|37.333333333333329|139.66666666666666|58.777777777777771|62|99.888888888888872|69.444444444444429|57.777777777777771|77|106.55555555555554|100.88888888888887|63.666666666666664|69|76.444444444444429|56.444444444444436|79.777777777777771|137.66666666666666|84.444444444444429|49.222222222222214|74|52.666666666666664|61.1111111111111|55.55555555555555|101.88888888888887|68.777777777777771|31.888888888888886|58.1111111111111|97.888888888888872|65.666666666666657|96.333333333333329|98.333333333333329|95.444444444444429|72.666666666666657|102.1111111111111|100.55555555555554|52.888888888888886|57.333333333333329|58|84.888888888888886|97.2222222222222|60|72.555555555555543|80|61.444444444444436|60.55555555555555|63|60.444444444444436|62.1111111111111|78.444444444444429|72.888888888888886|103.77777777777777|79.222222222222214|70.888888888888886|62.444444444444436|67|67.333333333333329|67.444444444444429|45.777777777777771|60.222222222222214|63.333333333333329|260.55555555555554|63.777777777777771|81.888888888888886|68.666666666666657|63.444444444444436|72.444444444444429|76.222222222222214|131.66666666666666|64.1111111111111|52.1111111111111|70.222222222222214|42.777777777777771|60.333333333333329|81.333333333333329|10.111111111111111|67.666666666666657|33.55555555555555|88.444444444444429|68|120.1111111111111|76|99.666666666666657|73.888888888888886|53.666666666666664|69.222222222222214|90.777777777777771|60.444444444444436|22.111111111111107|115.44444444444443|70.555555555555543|63.333333333333329|72.444444444444429|83.555555555555543|59.888888888888886|87.444444444444429|80.666666666666657|73.555555555555543|76.444444444444429|109.55555555555554|57.333333333333329|52.222222222222214|65.777777777777771|98.2222222222222|134.2222222222222|90.1111111111111|0|67.777777777777771|68.555555555555543|78|126.66666666666666|48.333333333333329|70.333333333333329|100|65.777777777777771|61.666666666666664|63.777777777777771|59.444444444444436|64|87.444444444444429|67.222222222222214|64.222222222222214|95.2222222222222|63|73.222222222222214|98.1111111111111|59.55555555555555|65.333333333333329|128.44444444444443|65.444444444444429|70.333333333333329|66.888888888888886|122.1111111111111|71.444444444444429|75.333333333333329|107.55555555555554|75.777777777777771|80.555555555555543|61.777777777777771|89.1111111111111|77.555555555555543|71.888888888888886|69.666666666666657|50.1111111111111|103.44444444444443|46.1111111111111|70.222222222222214|56.444444444444436|91.333333333333329|82.222222222222214|18.111111111111107|60|66.777777777777771|57|73.888888888888886|34.55555555555555|76|88.777777777777771|23.55555555555555|61.55555555555555|98.888888888888872|83.333333333333329|62.55555555555555|83.222222222222214|55.777777777777771|78.777777777777771|73.444444444444429|131.2222222222222|106.88888888888887|74.222222222222214|25.222222222222218|66.888888888888886|62.1111111111111|62.55555555555555|57.222222222222214|47.333333333333329|78.666666666666657|67.444444444444429|85.222222222222214|51.888888888888886|57.777777777777771|71.777777777777771|45.666666666666664|55.1111111111111|67.777777777777771|79.222222222222214|94|73.444444444444429|42.55555555555555|73.1111111111111|59.666666666666664|65.333333333333329|70|62.333333333333329|31.55555555555555|94|85.555555555555543|74|72|62.55555555555555|79.222222222222214|54.444444444444436|53.888888888888886|71.777777777777771|140.11111111111109|115.88888888888887|74|66|57.666666666666664|72.222222222222214|45.55555555555555|65.333333333333329|114.66666666666666|68.333333333333329|55.777777777777771|64.555555555555543|53.888888888888886|71.222222222222214|81.222222222222214|73|62.333333333333329|63.666666666666664|66.888888888888886|71.555555555555543|52.55555555555555|96.888888888888872|75.333333333333329|61.55555555555555|66.444444444444429|74.888888888888886|48.55555555555555|74.333333333333329|73|96.666666666666657|112.2222222222222|156|73.888888888888886|56.333333333333329|65.888888888888886|76.222222222222214|62.888888888888886|67.444444444444429|36.222222222222214|65.666666666666657|56.888888888888886|119.33333333333333|129.33333333333331|72|61.444444444444436|70.1111111111111|79.333333333333329|68|65.555555555555543|47|64.444444444444429|58.333333333333329|102.66666666666666|65|95.555555555555543|104.66666666666666|59.333333333333329|95.777777777777771|71.1111111111111|126.77777777777777|101.77777777777777|75|95.777777777777771|67.666666666666657|69.1111111111111|55.666666666666664|76|69.888888888888886|86.444444444444429|83|53.666666666666664|73.333333333333329|109.1111111111111|89.777777777777771|60.333333333333329|77.1111111111111|69.1111111111111|56.888888888888886|61.55555555555555|71.555555555555543|75.222222222222214|62.333333333333329|66.222222222222214|74|57.888888888888886|84.1111111111111|58.777777777777771|69.1111111111111|90.333333333333329|55.333333333333329|74.444444444444429|78.888888888888886|88.555555555555543|64.222222222222214|93.888888888888872|277.22222222222217|59.333333333333329|62.777777777777771|75.888888888888886|58.333333333333329|69.222222222222214|55.666666666666664|75.888888888888886|75.777777777777771|85.1111111111111|72.555555555555543|66.555555555555543|55.333333333333329|69.333333333333329|78|66.888888888888886|60.666666666666664|84.333333333333329|76.222222222222214|55.55555555555555|80.555555555555543|83.1111111111111|100.44444444444443|66.777777777777771|63.222222222222214|77|75.888888888888886|63.444444444444436|67.1111111111111|103.2222222222222|73.222222222222214|62.444444444444436|54.666666666666664|59.1111111111111|58|63.55555555555555|65.444444444444429|54.666666666666664|66.222222222222214|64.444444444444429|57.888888888888886|150.11111111111109|59.888888888888886|81.1111111111111|76.777777777777771|62|71|62.888888888888886|161.44444444444443|56.222222222222214|68.333333333333329|68.444444444444429|55.55555555555555|72.1111111111111|62.55555555555555|51.666666666666664|65.666666666666657|61.222222222222214|74.666666666666657|69.1111111111111|77.1111111111111|74.888888888888886|61.888888888888886|74.222222222222214|78.888888888888886|76.1111111111111|56.666666666666664|63.777777777777771|70.777777777777771|105.2222222222222|81|66.888888888888886|62.888888888888886|85.1111111111111|0|63.666666666666664|66.555555555555543|49.444444444444436|66.333333333333329|57.55555555555555|75.888888888888886|73.1111111111111|93.666666666666657|95.555555555555543|72.1111111111111|68.222222222222214|59.55555555555555|88.555555555555543|70.444444444444429|69.888888888888886|65.444444444444429|74.555555555555543|61.333333333333329|62|67.333333333333329|56.1111111111111|55.888888888888886|68.555555555555543|130.2222222222222|91.777777777777771|85.666666666666657|90|65.777777777777771|104.2222222222222|54.333333333333329|58.666666666666664|64.222222222222214|58.444444444444436|60.777777777777771|69.222222222222214|65|58.333333333333329|74.1111111111111|50|78.222222222222214|67.555555555555543|89.555555555555543|68|76.666666666666657|57.1111111111111|54.777777777777771|61.666666666666664|136.2222222222222|71.222222222222214|67.888888888888886|59.777777777777771|75.666666666666657|25.55555555555555|74.666666666666657|53.777777777777771|71.1111111111111|58.888888888888886|46.444444444444436|66.666666666666657|51.444444444444436|56.333333333333329|75.222222222222214|71.777777777777771|49.1111111111111|76.444444444444429|98.888888888888872|47|80.777777777777771|72.333333333333329|0|64.444444444444429|74.1111111111111|75.333333333333329|75.555555555555543|118.66666666666666|61.222222222222214|60|68.888888888888886|62.888888888888886|54.1111111111111|72.222222222222214|1.5555555555555554|79.555555555555543|103.1111111111111|64.1111111111111|74.1111111111111|79.333333333333329|54|131|88.1111111111111|91.555555555555543|52.888888888888886|101|67.888888888888886|65.1111111111111|62.55555555555555|87.666666666666657|54.888888888888886|64.888888888888886|63.777777777777771|106.33333333333333|80.333333333333329|68|103.1111111111111|89.1111111111111|124.2222222222222|126.2222222222222|52.1111111111111|63.666666666666664|69|74.666666666666657|79.555555555555543|72.333333333333329|73.1111111111111|67.222222222222214|70.444444444444429|85.222222222222214|70.555555555555543|87|56.222222222222214|55.1111111111111|67.666666666666657|60.1111111111111|26|86.1111111111111|72.333333333333329|70.333333333333329|89.666666666666657|92.1111111111111|90.666666666666657|75.333333333333329|84.555555555555543|59.333333333333329|51.666666666666664|68.333333333333329|46.444444444444436|74.444444444444429|58.777777777777771|0|35.777777777777771|48.444444444444436|61.666666666666664|69.333333333333329|61.333333333333329|33.111111111111107|78.1111111111111|61.444444444444436|21|72.444444444444429|74.555555555555543|78.222222222222214|72.777777777777771|63.777777777777771|125.55555555555554|51.1111111111111|121|99.666666666666657|64.888888888888886|64.1111111111111|79.444444444444429|67|0|88.777777777777771|119|78.222222222222214|71.444444444444429|64.444444444444429|72.666666666666657|76.222222222222214|51.222222222222214|74|57.222222222222214|78.777777777777771|104.55555555555554|60.777777777777771|57|189.66666666666666|55.222222222222214|74.1111111111111|78.333333333333329|63.666666666666664|69.777777777777771|57.777777777777771|50.666666666666664|71.555555555555543|66.222222222222214|70.888888888888886|106|87.666666666666657|57.888888888888886|55.333333333333329|49.444444444444436|78.333333333333329|71.777777777777771|52.222222222222214|79.222222222222214|69.333333333333329|40.333333333333329|48.333333333333329|72.1111111111111|74.1111111111111|71.444444444444429|77.333333333333329|74.555555555555543|66.444444444444429|88.444444444444429|96.444444444444429|193|81.222222222222214|65.777777777777771|71.222222222222214|59.1111111111111|63|62.888888888888886|76.444444444444429|62|51.1111111111111|68.666666666666657|91.444444444444429|63.666666666666664|63.444444444444436|55.333333333333329|75.777777777777771|56.444444444444436|63.222222222222214|74.888888888888886|54.222222222222214|31.666666666666664|40.666666666666664|65.444444444444429|48.888888888888886|80.1111111111111|53.333333333333329|77.333333333333329|57.666666666666664|122.33333333333333|51.888888888888886|83.888888888888886|62.777777777777771|89.2222222222222|69.888888888888886|66|72.444444444444429|84.333333333333329|73.888888888888886|65|55.55555555555555|61.777777777777771|63.1111111111111|69.1111111111111|72.222222222222214|76.666666666666657|42.333333333333329|54.666666666666664|44.55555555555555|72.777777777777771|52.888888888888886|67.777777777777771|58.222222222222214|100.1111111111111|84.222222222222214|49.1111111111111|68.555555555555543|63.888888888888886|71.222222222222214|64.444444444444429|65.777777777777771|89.666666666666657|52.666666666666664|59.888888888888886|71.555555555555543|80.1111111111111|152.11111111111109|79.444444444444429|81.333333333333329|88.444444444444429|77.888888888888886|84|60.55555555555555|55.333333333333329|70.888888888888886|58.777777777777771|75.222222222222214|57.777777777777771|67.888888888888886|75.555555555555543|54.888888888888886|68.888888888888886|89.555555555555543|47.55555555555555|77.555555555555543|69|64|59.666666666666664|98.555555555555543|92.888888888888872|76.333333333333329|73.1111111111111|62.222222222222214|75.1111111111111|109.2222222222222|56.888888888888886|67.222222222222214|82.555555555555543|86.777777777777771|51.222222222222214|73.555555555555543|56.444444444444436|76.777777777777771|67.333333333333329|87|60.1111111111111|62.777777777777771|73.1111111111111|90.1111111111111|56.1111111111111|56.444444444444436|49.55555555555555|70.666666666666657|86.777777777777771|69|36.55555555555555|50|64.888888888888886|51.777777777777771|63.1111111111111|61.777777777777771|71.222222222222214|67.444444444444429|57.1111111111111|78.333333333333329|60.222222222222214|70.777777777777771|71.1111111111111|69.222222222222214|61.666666666666664|70.222222222222214|74.888888888888886|50.666666666666664|79.444444444444429|54.55555555555555|66.666666666666657|33.888888888888886|78.444444444444429|66|67.666666666666657|62.777777777777771|75.777777777777771|52|45.888888888888886|57.55555555555555|76.666666666666657|84.333333333333329|71.222222222222214|63.55555555555555|51.777777777777771|50.666666666666664|62.888888888888886|131.55555555555554|63.444444444444436|73.222222222222214|60.666666666666664|61.55555555555555|100.77777777777777|87.777777777777771|50.666666666666664|67.222222222222214|47.444444444444436|61.777777777777771|63.888888888888886|80.444444444444429|68.666666666666657|12.111111111111109|78.666666666666657|59.55555555555555|91.1111111111111|110.66666666666666|73.222222222222214|55.444444444444436|25.444444444444443|61.666666666666664|93.777777777777771|80.333333333333329|54.444444444444436|70.444444444444429|61.888888888888886|69.666666666666657|244.77777777777774|63.444444444444436|62.55555555555555|65.222222222222214|88.333333333333329|399.22222222222217|80.1111111111111|10.333333333333332|65.555555555555543|131.2222222222222|63.333333333333329|73.888888888888886|68.1111111111111|62.333333333333329|56.444444444444436|69.666666666666657|69.666666666666657|73.333333333333329|61.666666666666664|62.666666666666664|81.777777777777771|78.888888888888886|50.888888888888886|50|63|92.444444444444429|88.333333333333329|87.444444444444429|97.444444444444429|40.111111111111107|85.333333333333329|72.444444444444429|71.555555555555543|67.444444444444429|66.1111111111111|97.1111111111111|77.555555555555543|57|71.1111111111111|106.33333333333333|74.333333333333329|72|248.88888888888886|123.2222222222222|45.222222222222214|98.888888888888872|121.2222222222222|85.222222222222214|60.1111111111111|70.1111111111111|79.888888888888886|75|66.555555555555543|79.555555555555543|66.222222222222214|87.444444444444429|67.777777777777771|54.55555555555555|63.333333333333329|67.333333333333329|125.66666666666666|71.333333333333329|65.666666666666657|58.1111111111111|82.666666666666657|71.666666666666657|43.1111111111111|60.444444444444436|89.2222222222222|50.666666666666664|70.777777777777771|50.666666666666664|46|84.666666666666657|109.77777777777777|77|80.1111111111111|53.55555555555555|91.555555555555543|10.111111111111111|67.555555555555543|78.666666666666657|72.1111111111111|65.222222222222214|63.1111111111111|66.666666666666657|55.666666666666664|85.444444444444429|66.333333333333329|58.777777777777771|81.333333333333329|64.555555555555543|51|95.666666666666657|75.555555555555543|77.333333333333329|85.333333333333329|68.333333333333329|70.222222222222214|60.222222222222214|79.666666666666657|62|65.555555555555543|101.44444444444443|72.555555555555543|201.88888888888886|84.444444444444429|78.222222222222214|58|56.444444444444436|56.333333333333329|66.444444444444429|58.55555555555555|53.1111111111111|93.777777777777771|174.55555555555554|109.44444444444443|95.888888888888872|59.888888888888886|66.555555555555543|78.1111111111111|68.1111111111111|41.111111111111107|59.444444444444436|108.1111111111111|72.555555555555543|51.55555555555555|64.444444444444429|57|83.222222222222214|78.888888888888886|397.8888888888888|57.55555555555555|62.55555555555555|121.88888888888887|53|68|67.555555555555543|68.888888888888886|182.88888888888886|48.888888888888886|56.1111111111111|74.444444444444429|50.666666666666664|63|66.888888888888886|76.222222222222214|91|80.777777777777771|58.1111111111111|93.666666666666657|62.666666666666664|69.444444444444429|66.444444444444429|57.666666666666664|87.1111111111111|108.1111111111111|48.444444444444436|87.666666666666657|88.555555555555543|78.555555555555543|95.555555555555543|101|83.555555555555543|73|64|65.444444444444429|89|57.55555555555555|55.666666666666664|57|76.555555555555543|61.55555555555555|67.666666666666657|58.222222222222214|77.222222222222214|62.333333333333329|58.888888888888886|54.1111111111111|57.444444444444436|86.666666666666657|54.777777777777771|69.222222222222214|61.222222222222214|74|88.666666666666657|59.1111111111111|60.55555555555555|47.55555555555555|58.222222222222214|75.888888888888886|62.55555555555555|60.888888888888886|72.888888888888886|127|71.222222222222214|66.444444444444429|62.55555555555555|73.777777777777771|60.222222222222214|117.55555555555554|80.444444444444429|62.55555555555555|56.777777777777771|89.555555555555543|87.888888888888872|68.1111111111111|64.888888888888886|69.222222222222214|0|73.555555555555543|75.444444444444429|41.777777777777771|72.888888888888886|56.333333333333329|67|66.777777777777771|69.333333333333329|85.777777777777771|82.777777777777771|75.333333333333329|65|72|70.444444444444429|76.555555555555543|57.1111111111111|66.444444444444429|0|49.1111111111111|60.777777777777771|132.77777777777777|69.1111111111111|60.777777777777771|144.33333333333331|82.1111111111111|83.888888888888886|100.77777777777777|103.2222222222222|61.666666666666664|73.222222222222214|100.77777777777777|99.2222222222222|68|75|74.444444444444429|72.666666666666657|61.666666666666664|50.1111111111111|62.1111111111111|65.444444444444429|58.1111111111111|91.666666666666657|130.66666666666666|73.444444444444429|88.555555555555543|65.333333333333329|68.888888888888886|70.444444444444429|59.666666666666664|67.888888888888886|73.333333333333329|76|129.55555555555554|69|62.666666666666664|64.555555555555543|70.222222222222214|84.222222222222214|90.555555555555543|95.333333333333329|88.666666666666657|13.333333333333332|71.888888888888886|55.55555555555555|71.777777777777771|99.555555555555543|53.666666666666664|54|94.2222222222222|25.777777777777775|74.555555555555543|71.222222222222214|134|45.888888888888886|75.888888888888886|66.555555555555543|63.666666666666664|79.1111111111111|63.888888888888886|66.666666666666657|12.444444444444443|53|103.2222222222222|78.666666666666657|281.88888888888886|88.2222222222222|87.2222222222222|70.1111111111111|126.66666666666666|69.555555555555543|58.222222222222214|95.888888888888872|78.1111111111111|64.555555555555543|73.888888888888886|60.222222222222214|72.888888888888886|65.666666666666657|77.1111111111111|96.555555555555543|56.888888888888886|75.555555555555543|90.444444444444429|64.888888888888886|71.888888888888886|87.777777777777771|95.2222222222222|113.77777777777777|82.666666666666657|66.666666666666657|54.888888888888886|59.444444444444436|64.222222222222214|77.222222222222214|61.888888888888886|59.222222222222214|56.1111111111111|64.333333333333329|78.333333333333329|62.55555555555555|73.777777777777771|59.666666666666664|78.777777777777771|61.55555555555555|71.222222222222214|71.333333333333329|94.777777777777771|61|76.555555555555543|58.222222222222214|114.44444444444443|84.555555555555543|45.333333333333329|73.444444444444429|62.55555555555555|78.777777777777771|79.555555555555543|55.666666666666664|58.222222222222214|76.444444444444429|77.1111111111111|78.777777777777771|69.777777777777771|55.666666666666664|60.1111111111111|91.2222222222222|70.777777777777771|68.777777777777771|55.1111111111111|52.222222222222214|87.888888888888872|0|53.777777777777771|83.1111111111111|93.333333333333329|67.444444444444429|66|51.333333333333329|52.666666666666664|65.555555555555543|56.222222222222214|44.666666666666664|66.555555555555543|86.777777777777771|55.55555555555555|88.2222222222222|86.1111111111111|57.222222222222214|55.444444444444436|53.333333333333329|82|72.888888888888886|69|17.666666666666664|61.1111111111111|75.555555555555543|50.333333333333329|50.222222222222214|74.888888888888886|67.666666666666657|65.555555555555543|69.333333333333329|71.333333333333329|56.1111111111111|66.888888888888886|67.666666666666657|54.55555555555555|63|48.888888888888886|79.888888888888886|76.888888888888886|78.666666666666657|58.222222222222214|78.888888888888886|83.444444444444429|88.666666666666657|72.555555555555543|70.777777777777771|137.55555555555554|70.333333333333329|115.88888888888887|65|60.222222222222214|44.333333333333329|101.33333333333333|67.555555555555543|70.444444444444429|55.333333333333329|64.666666666666657|18.111111111111107|56.222222222222214|56.777777777777771|88.555555555555543|52.333333333333329|74.1111111111111|148.77777777777777|220.4444444444444|71.555555555555543|88.2222222222222|56.333333333333329|95.333333333333329|62|68.1111111111111|11.111111111111109|61.444444444444436|73.666666666666657|59.888888888888886|103|166|90.444444444444429|65.888888888888886|65.1111111111111|55.666666666666664|73.444444444444429|66.222222222222214|77.555555555555543|66.555555555555543|71|80.777777777777771|54.777777777777771|78.555555555555543|74.555555555555543|63.1111111111111|58|159.66666666666666|87.666666666666657|19|84.333333333333329|76.888888888888886|59.777777777777771|71.444444444444429|69.444444444444429|59.222222222222214|152.55555555555554|102.33333333333333|106.33333333333333|70.555555555555543|68.777777777777771|138.55555555555554|70.333333333333329|62.333333333333329|40.888888888888886|67.666666666666657|75.777777777777771|71.1111111111111|141.11111111111109|98.2222222222222|86.555555555555543|102|75.222222222222214|110.44444444444443|43.666666666666664|77|61.222222222222214|94.666666666666657|60.333333333333329|65.666666666666657|45|72.888888888888886|64.444444444444429|123.88888888888887|49.1111111111111|54.888888888888886|60|71.888888888888886|65.333333333333329|54.888888888888886|74.222222222222214|70.666666666666657|71.777777777777771|92.555555555555543|61.888888888888886|87.888888888888872|67.222222222222214|51.222222222222214|50.1111111111111|86.2222222222222|53|95.444444444444429|72.333333333333329|63|57.888888888888886|87.777777777777771|75.666666666666657|83.1111111111111|78.222222222222214|71.333333333333329|86.777777777777771|57|52|59.666666666666664|82.222222222222214|57.222222222222214|111.66666666666666|59.222222222222214|49.55555555555555|56|61.777777777777771|72.1111111111111|77.222222222222214|65.1111111111111|71.333333333333329|102.66666666666666|65.777777777777771|61.888888888888886|76.888888888888886|70.222222222222214|52.777777777777771|70.666666666666657|89|76.777777777777771|55.333333333333329|58.444444444444436|60|79.777777777777771|84.777777777777771|85.888888888888872|86.555555555555543|74.777777777777771|74.888888888888886|89.333333333333329|77.1111111111111|26.666666666666664|79.222222222222214|54.444444444444436|79.333333333333329|77.333333333333329|71.888888888888886|135.66666666666666|78.222222222222214|128.11111111111109|73.444444444444429|63|86|78.1111111111111|63.666666666666664|61.666666666666664|7.4444444444444438|76.444444444444429|67.1111111111111|76.555555555555543|117.44444444444443|81.888888888888886|88.666666666666657|110.55555555555554|63|84.888888888888886|94.1111111111111|146.33333333333331|95.666666666666657|65.555555555555543|116.55555555555554|61.222222222222214|52.222222222222214|75.777777777777771|75.444444444444429|57.333333333333329|85.555555555555543|72.333333333333329|72.888888888888886|57.666666666666664|121.88888888888887|88.2222222222222|93.2222222222222|68.222222222222214|59.333333333333329|75.333333333333329|129.2222222222222|64.333333333333329|57|63.222222222222214|69.333333333333329|101.88888888888887|86.333333333333329|51.888888888888886|74.666666666666657|68.1111111111111|66.222222222222214|70.888888888888886|69.777777777777771|61.222222222222214|81.222222222222214|66.555555555555543|64|121.77777777777777|56.55555555555555|65.666666666666657|58.55555555555555|66.1111111111111|79.666666666666657|85.444444444444429|98|75.1111111111111|72.333333333333329|88.444444444444429|77.222222222222214|70.666666666666657|78|63.333333333333329|69.222222222222214|84.777777777777771|67.222222222222214|140.44444444444443|103.2222222222222|50.444444444444436|109|43.222222222222214|77|83.444444444444429|92.666666666666657|74.555555555555543|84|65.333333333333329|77.333333333333329|82.666666666666657|88.777777777777771|66.777777777777771|54.666666666666664|60.888888888888886|190.55555555555554|86|85.666666666666657|100|73.555555555555543|62.1111111111111|79|54.333333333333329|71|73.666666666666657|44.666666666666664|63.222222222222214|81.444444444444429|45.666666666666664|59.666666666666664|82.444444444444429|67.333333333333329|61.222222222222214|76.888888888888886|73.888888888888886|50.55555555555555|126.88888888888887|76.222222222222214|71.666666666666657|69.333333333333329|56.333333333333329|85|60.666666666666664|61.888888888888886|69.444444444444429|63.777777777777771|98.444444444444429|70.1111111111111|71.1111111111111|76.333333333333329|0|58.777777777777771|63.55555555555555|75.333333333333329|56.1111111111111|193|47.55555555555555|58.444444444444436|63|82|66.555555555555543|69.1111111111111|62.1111111111111|68.888888888888886|62.222222222222214|72.444444444444429|93.444444444444429|68.666666666666657|91.2222222222222|59.666666666666664|70.444444444444429|86.666666666666657|34.444444444444443|78.1111111111111|60|63.55555555555555|51.55555555555555|120.77777777777777|93.2222222222222|74.444444444444429|130.11111111111109|73.555555555555543|70|59.55555555555555|83.777777777777771|28.888888888888886|57.444444444444436|59.1111111111111|85.222222222222214|53.55555555555555|94.777777777777771|77.777777777777771|70.777777777777771|54.1111111111111|67.666666666666657|74.777777777777771|140.66666666666666|57.888888888888886|106.66666666666666|84.888888888888886|68.222222222222214|77|68.333333333333329|78.333333333333329|68|51|72.555555555555543|77|67|87|30|59.55555555555555|72.555555555555543|80.1111111111111|219.2222222222222|49.1111111111111|77.666666666666657|76.222222222222214|141.66666666666666|66.333333333333329|68.666666666666657|73.444444444444429|75.777777777777771|40.777777777777771|92.777777777777771|70.888888888888886|116.55555555555554|58.666666666666664|58.222222222222214|63.222222222222214|64.222222222222214|65.444444444444429|68.222222222222214|103.77777777777777|85.666666666666657|57|65.666666666666657|71.444444444444429|72|30.222222222222218|81|76.333333333333329|78.222222222222214|87.777777777777771|53.888888888888886|172.4444444444444|71.555555555555543|93|158.77777777777777|88.333333333333329|103|71.555555555555543|91.888888888888872|97.888888888888872|70.666666666666657|90.666666666666657|51.444444444444436|76.777777777777771|67.333333333333329|80.777777777777771|82.1111111111111|71.333333333333329|65.777777777777771|76.333333333333329|51.444444444444436|149.44444444444443|51.222222222222214|72.666666666666657|83.666666666666657|66.444444444444429|57.1111111111111|117.88888888888887|71.333333333333329|86.1111111111111|68.444444444444429|58.777777777777771|82.444444444444429|54.666666666666664|64.1111111111111|97.2222222222222|62.444444444444436|67.1111111111111|83.222222222222214|76.333333333333329|132.44444444444443|64.888888888888886|73.333333333333329|71.888888888888886|74.1111111111111|59.333333333333329|13.444444444444443|79.666666666666657|71|50.333333333333329|68.555555555555543|77.222222222222214|38.666666666666664|60.1111111111111|68.888888888888886|67.777777777777771|58.333333333333329|155.55555555555554|91.333333333333329|91.444444444444429|125.66666666666666|94.777777777777771|75.222222222222214|36|64.666666666666657|93.333333333333329|69.555555555555543|139.2222222222222|71.777777777777771|74.888888888888886|76.555555555555543|81.666666666666657|0|64.888888888888886|55.888888888888886|73.555555555555543|70.666666666666657|70.666666666666657|71.666666666666657|80.555555555555543|54|75|62.333333333333329|3|66.666666666666657|77|72.333333333333329|55.777777777777771|90.333333333333329|59.333333333333329|52.666666666666664|54.888888888888886|88.555555555555543|75.777777777777771|57.777777777777771|82.777777777777771|72.222222222222214|82.777777777777771|59.777777777777771|154.2222222222222|67.777777777777771|70.333333333333329|61.444444444444436|68.1111111111111|67.1111111111111|63.777777777777771|59.888888888888886|45.666666666666664|68.777777777777771|32.55555555555555|82.333333333333329|64.555555555555543|85.777777777777771|93.1111111111111|49.1111111111111|64.444444444444429|95.444444444444429|61.1111111111111|51|83|76.777777777777771|84.1111111111111|64|66.555555555555543|89.333333333333329|94.555555555555543|79.1111111111111|91.888888888888872|82.222222222222214|156.66666666666666|76.333333333333329|62.222222222222214|154.44444444444443|70.1111111111111|73.222222222222214|50.888888888888886|60.222222222222214|159.11111111111109|59.1111111111111|47.55555555555555|140|78.222222222222214|67.666666666666657|72.222222222222214|77.666666666666657|112.44444444444443|68.666666666666657|72.777777777777771|67.333333333333329|84.888888888888886|69.1111111111111|80.777777777777771|70.777777777777771|61.777777777777771|85.888888888888872|58.222222222222214|97.888888888888872|69.1111111111111|123.33333333333333|63.1111111111111|76|80.333333333333329|117.2222222222222|78.888888888888886|51|90.444444444444429|90.333333333333329|69.777777777777771|60.1111111111111|73|85.222222222222214|57.1111111111111|87.1111111111111|61|96.888888888888872|80.666666666666657|73.333333333333329|81.222222222222214|60.888888888888886|82.888888888888886|83.222222222222214|60.333333333333329|74.555555555555543|68.444444444444429|71.444444444444429|72.555555555555543|86|73.333333333333329|62.444444444444436|75.888888888888886|62.666666666666664|78.444444444444429|55.55555555555555|79.222222222222214|65.777777777777771|57.777777777777771|69.222222222222214|99.888888888888872|71.1111111111111|99.666666666666657|83|61.666666666666664|62.777777777777771|60.222222222222214|51|76|57.777777777777771|60.1111111111111|62.1111111111111|70.1111111111111|75.222222222222214|74.222222222222214|34.222222222222214|62.777777777777771|71.888888888888886|71.1111111111111|92.777777777777771|68.222222222222214|76|73|59.1111111111111|76.555555555555543|67.1111111111111|121.77777777777777|65.1111111111111|196|59.777777777777771|90.1111111111111|62.888888888888886|80.777777777777771|83.666666666666657|69.888888888888886|171|60.333333333333329|52.1111111111111|60.777777777777771|55.777777777777771|81.666666666666657|62.333333333333329|44.888888888888886|74.666666666666657|92.1111111111111|94.555555555555543|65.1111111111111|67.888888888888886|61.55555555555555|142.2222222222222|83.222222222222214|56.777777777777771|65.888888888888886|53.1111111111111|74.333333333333329|89.333333333333329|79.777777777777771|61.444444444444436|68.777777777777771|76.444444444444429|87.555555555555543|87.777777777777771|83.1111111111111|59.666666666666664|89.777777777777771|77.777777777777771|70.555555555555543|61|70.888888888888886|77.666666666666657|59.55555555555555|61.333333333333329|71.222222222222214|83.444444444444429|73.444444444444429|105.66666666666666|67.444444444444429|75.888888888888886|186.66666666666666|64|77|88.777777777777771|58.666666666666664|80.222222222222214|69.333333333333329|58.55555555555555|68.777777777777771|110.88888888888887|62.55555555555555|66.777777777777771|67.666666666666657|141.44444444444443|68|69.222222222222214|79.555555555555543|76|63|82|64.1111111111111|65.1111111111111|81.555555555555543|61|85.333333333333329|57.777777777777771|105.55555555555554|86.666666666666657|43|84.666666666666657|114.2222222222222|67.777777777777771|104.88888888888887|63.444444444444436|81.444444444444429|83.222222222222214|69.1111111111111|83.1111111111111|96.555555555555543|83.1111111111111|52.666666666666664|28.777777777777775|62.888888888888886|73.444444444444429|72.333333333333329|76.444444444444429|81.222222222222214|80|80.333333333333329|63.55555555555555|129.2222222222222|85.333333333333329|75.222222222222214|50.888888888888886|85.777777777777771|64.333333333333329|57.55555555555555|74.444444444444429|75.444444444444429|76.777777777777771|59.444444444444436|64.1111111111111|70.333333333333329|60|81.888888888888886|129|76|67.777777777777771|98.1111111111111|65.222222222222214|59.888888888888886|72.555555555555543|72.666666666666657|68.222222222222214|130.55555555555554|64.444444444444429|67.666666666666657|67|43.1111111111111|75.444444444444429|70.444444444444429|57.222222222222214|54.777777777777771|62|65.777777777777771|66.333333333333329|81.777777777777771|56.333333333333329|71.1111111111111|53.666666666666664|61.333333333333329|161.2222222222222|76.888888888888886|63.666666666666664|52.55555555555555|71.333333333333329|77.777777777777771|119|71.333333333333329|67.888888888888886|80.666666666666657|75.666666666666657|27.666666666666664|70.333333333333329|54.55555555555555|61.222222222222214|72.777777777777771|117.44444444444443|51.444444444444436|57.777777777777771|75.555555555555543|59.55555555555555|65.666666666666657|50.444444444444436|116.1111111111111|47.1111111111111|91|58.666666666666664|84.1111111111111|82.222222222222214|64|60.666666666666664|73.888888888888886|80|67.555555555555543|55|51.1111111111111|53.777777777777771|56.888888888888886|57.333333333333329|39.55555555555555|77.444444444444429|54.1111111111111|96.888888888888872|80.888888888888886|59.666666666666664|69.555555555555543|81.333333333333329|125.77777777777777|94.666666666666657|72.888888888888886|75.777777777777771|67|40.444444444444443|78|63.1111111111111|95|63.777777777777771|111.55555555555554|83.666666666666657|18.333333333333332|69.1111111111111|42.444444444444443|64.1111111111111|84.444444444444429|68.555555555555543|134.55555555555554|64.444444444444429|58.888888888888886|84.888888888888886|68.666666666666657|96.777777777777771|67.555555555555543|62.444444444444436|64.222222222222214|74.1111111111111|75.333333333333329|66.222222222222214|76.333333333333329|54.444444444444436|67.1111111111111|78.444444444444429|81.222222222222214|67.1111111111111|59.666666666666664|67.333333333333329|70.222222222222214|48.1111111111111|73.888888888888886|75.777777777777771|71.333333333333329|124.1111111111111|67.333333333333329|74.1111111111111|61.888888888888886|66.333333333333329|63|61.1111111111111|61.777777777777771|67|55.777777777777771|57.55555555555555|63.55555555555555|23.333333333333332|162.55555555555554|196.77777777777774|71.444444444444429|63.222222222222214|66.1111111111111|56.777777777777771|63.444444444444436|48.888888888888886|71.444444444444429|73.444444444444429|103.55555555555554|72.222222222222214|58.777777777777771|71.222222222222214|66.333333333333329|59.777777777777771|49.444444444444436|67.333333333333329|82.888888888888886|136|74.666666666666657|63.444444444444436|58.444444444444436|66|125.33333333333333|72.555555555555543|75.666666666666657|61|60.55555555555555|55.1111111111111|166|68.888888888888886|158|61.222222222222214|111.88888888888887|80.777777777777771|113.2222222222222|71|74.666666666666657|113.88888888888887|139.2222222222222|63.1111111111111|93.333333333333329|61.444444444444436|92|72.222222222222214|68.333333333333329|97.444444444444429|55.333333333333329|60.222222222222214|68.555555555555543|86.2222222222222|58.888888888888886|51.777777777777771|51.333333333333329|79|51.888888888888886|61|67.555555555555543|61.55555555555555|57.333333333333329|73.555555555555543|78.1111111111111|67.1111111111111|68|122.66666666666666|59.666666666666664|74.222222222222214|72.222222222222214|73.888888888888886|21.111111111111107|65.222222222222214|59.222222222222214|56.1111111111111|86.444444444444429|45.222222222222214|50.666666666666664|37.444444444444443|72.555555555555543|64.888888888888886|66|88.444444444444429|72.333333333333329|70.555555555555543|97.2222222222222|67.888888888888886|72.888888888888886|64|64.888888888888886|65.555555555555543|63.222222222222214|78.555555555555543|91.555555555555543|81.666666666666657|79.1111111111111|87.444444444444429|51.666666666666664|72.777777777777771|76.1111111111111|64.888888888888886|75.555555555555543|62.666666666666664|65.444444444444429|68.666666666666657|77.444444444444429|75.333333333333329|67.333333333333329|65.777777777777771|70.777777777777771|63.777777777777771|59.444444444444436|149|74.888888888888886|67|72.222222222222214|80|66.333333333333329|74.222222222222214|49.666666666666664|56.444444444444436|87.666666666666657|96.2222222222222|92.2222222222222|68.666666666666657|77.222222222222214|107.33333333333333|57.222222222222214|95.2222222222222|108.2222222222222|84.666666666666657|66.333333333333329|49.333333333333329|75.777777777777771|57.444444444444436|49.333333333333329|0|78|74.555555555555543|63.666666666666664|66|64.888888888888886|118.77777777777777|64|83.777777777777771|56.666666666666664|91.777777777777771|64.1111111111111|144.77777777777777|88.333333333333329|59.666666666666664|61.222222222222214|77|81.444444444444429|60.333333333333329|69.1111111111111|56.333333333333329|77.1111111111111|79.555555555555543|91.888888888888872|83.1111111111111|74|67.222222222222214|95.1111111111111|95.666666666666657|91.555555555555543|124.77777777777777|102|170|82|78.444444444444429|69|57.666666666666664|58|61.888888888888886|68.666666666666657|95.333333333333329|56.444444444444436|78|54.888888888888886|93.666666666666657|72.444444444444429|22.666666666666664|81.666666666666657|59|84.666666666666657|66.444444444444429|73.222222222222214|90.2222222222222|63.444444444444436|68|82.888888888888886|69.1111111111111|69.333333333333329|72.222222222222214|77.666666666666657|64.333333333333329|90.444444444444429|66.666666666666657|75.666666666666657|62.1111111111111|60.444444444444436|89.555555555555543|82.333333333333329|88.444444444444429|62.55555555555555|67.1111111111111|74.222222222222214|72.1111111111111|73.666666666666657|64.555555555555543|85.666666666666657|84.444444444444429|103.88888888888887|67.333333333333329|61.777777777777771|69.444444444444429|98.444444444444429|84.666666666666657|129.44444444444443|135.77777777777777|73.888888888888886|88.1111111111111|66.1111111111111|96.888888888888872|67.555555555555543|60.888888888888886|74.888888888888886|68.777777777777771|20.222222222222221|55.888888888888886|95.555555555555543|65.666666666666657|64|65.444444444444429|66.1111111111111|88|92.444444444444429|77.666666666666657|66.888888888888886|42.444444444444443|57.888888888888886|72.222222222222214|56.666666666666664|80.777777777777771|54.222222222222214|61.666666666666664|86.333333333333329|71.444444444444429|76.1111111111111|65.333333333333329|59.666666666666664|68.777777777777771|78.777777777777771|61.333333333333329|54|62.222222222222214|90.666666666666657|67.1111111111111|68.1111111111111|74.888888888888886|132.88888888888886|108.77777777777777|129.2222222222222|77.1111111111111|52.222222222222214|77.444444444444429|66.1111111111111|67.222222222222214|76.555555555555543|46.444444444444436|80.222222222222214|88.444444444444429|78.222222222222214|61.222222222222214|73.333333333333329|67.888888888888886|55.777777777777771|21.777777777777775|29.333333333333332|67|82.888888888888886|103.33333333333333|77.333333333333329|56.888888888888886|89.888888888888872|82|95.333333333333329|80|74.1111111111111|47.55555555555555|53.1111111111111|63.333333333333329|79.222222222222214|59|66.1111111111111|123.55555555555554|85.777777777777771|63|56.888888888888886|59.222222222222214|65|63.333333333333329|69.1111111111111|88.555555555555543|64.333333333333329|23.333333333333332|85.222222222222214|66.666666666666657|60.777777777777771|80.444444444444429|53.888888888888886|39.777777777777771|48.666666666666664|76.222222222222214|73.777777777777771|67|101|65.1111111111111|67.555555555555543|78.555555555555543|79.555555555555543|41|28.111111111111107|95.777777777777771|55.333333333333329|106.1111111111111|104.1111111111111|106.2222222222222|71.666666666666657|60.55555555555555|66.666666666666657|50.666666666666664|53.444444444444436|72.666666666666657|69.555555555555543|119.44444444444443|47.222222222222214|75.666666666666657|77.222222222222214|90.333333333333329|57.222222222222214|96.555555555555543|124.33333333333333|65.777777777777771|64.777777777777771|0|58.1111111111111|67|74.888888888888886|89|64.1111111111111|80.555555555555543|58.888888888888886|61.777777777777771|90.2222222222222|80.666666666666657|84.888888888888886|65.444444444444429|64.777777777777771|63.777777777777771|53.55555555555555|67.888888888888886|69.666666666666657|61.444444444444436|75.333333333333329|65.222222222222214|65.555555555555543|79.888888888888886|90.666666666666657|54.777777777777771|68.222222222222214|75.888888888888886|54|65.888888888888886|76.444444444444429|66.222222222222214|60.222222222222214|208.88888888888886|79.333333333333329|85.666666666666657|119.33333333333333|86.1111111111111|73.555555555555543|81.666666666666657|151.55555555555554|78.888888888888886|65.1111111111111|69.444444444444429|55.222222222222214|60.1111111111111|79.777777777777771|65.444444444444429|55|53.444444444444436|247.88888888888886|100.33333333333333|55.888888888888886|93.888888888888872|84.555555555555543|54.55555555555555|63.777777777777771|86.666666666666657|62.888888888888886|84.333333333333329|72.666666666666657|88.1111111111111|82.1111111111111|121.88888888888887|81.1111111111111|62.444444444444436|77|56.777777777777771|55.888888888888886|55.1111111111111|91.555555555555543|107.55555555555554|66.888888888888886|75.1111111111111|62.55555555555555|103.33333333333333|69.666666666666657|69.333333333333329|213.77777777777774|95.1111111111111|98.666666666666657|68.222222222222214|154.44444444444443|83.666666666666657|60.777777777777771|56.1111111111111|51.55555555555555|58|69.555555555555543|64.555555555555543|101.1111111111111|72|61|87.444444444444429|72.444444444444429|34.444444444444443|59.1111111111111|104.1111111111111|86.777777777777771|36.444444444444443|93.666666666666657|48.444444444444436|57.666666666666664|52|58.444444444444436|76.888888888888886|71.666666666666657|74|80.888888888888886|49.444444444444436|71.555555555555543|84.888888888888886|83.222222222222214|72.444444444444429|76.666666666666657|74.888888888888886|77.555555555555543|52.222222222222214|63.333333333333329|47.888888888888886|59.444444444444436|70.1111111111111|66.222222222222214|92.444444444444429|97.1111111111111|58.55555555555555|65|81.666666666666657|74.1111111111111|84.444444444444429|151.11111111111109|82.1111111111111|102.55555555555554|47.888888888888886|90|59|55.55555555555555|50.888888888888886|45|64.777777777777771|66.333333333333329|82.444444444444429|77.222222222222214|72.1111111111111|95.444444444444429|52.1111111111111|63|62.666666666666664|59|81.666666666666657|55.333333333333329|62.777777777777771|75.1111111111111|67.444444444444429|60.666666666666664|62.444444444444436|57.1111111111111|30.666666666666664|78|70.777777777777771|58.1111111111111|61.666666666666664|71.666666666666657|100.55555555555554|162.11111111111109|75.222222222222214|101.77777777777777|71.666666666666657|62|56.1111111111111|83.555555555555543|78.222222222222214|65.333333333333329|30.444444444444443|55.55555555555555|93.444444444444429|64.1111111111111|62.777777777777771|53.888888888888886|55|46.777777777777771|87.2222222222222|69|82.333333333333329|57.666666666666664|52.55555555555555|141.2222222222222|86|71|99.777777777777771|9.11111111111111|81.333333333333329|54.444444444444436|64.444444444444429|49.777777777777771|77.1111111111111|79.1111111111111|84.666666666666657|71.444444444444429|75.666666666666657|76.1111111111111|54.777777777777771|79|86.777777777777771|76.1111111111111|76.888888888888886|73.555555555555543|60.888888888888886|95.333333333333329|77.555555555555543|90.888888888888872|68.444444444444429|73.555555555555543|74.333333333333329|92.555555555555543|56.444444444444436|54|73.666666666666657|70.1111111111111|69|63.888888888888886|63.888888888888886|47.888888888888886|77.777777777777771|137.55555555555554|70|74.777777777777771|34.55555555555555|42.222222222222214|64.1111111111111|80.333333333333329|59.222222222222214|84.666666666666657|88.666666666666657|111.77777777777777|81.333333333333329|85.555555555555543|67.222222222222214|67.222222222222214|118.66666666666666|56.222222222222214|69|67.555555555555543|59.888888888888886|75|56.222222222222214|64.1111111111111|79.222222222222214|76.666666666666657|62.333333333333329|63.1111111111111|66.666666666666657|54.888888888888886|88.1111111111111|104.44444444444443|52|86.2222222222222|68.333333333333329|62.777777777777771|76.333333333333329|77.333333333333329|57.333333333333329|87.555555555555543|87.1111111111111|55|70.444444444444429|72.555555555555543|87.2222222222222|82.777777777777771|90.333333333333329|83.888888888888886|91.2222222222222|52.666666666666664|99.1111111111111|84.222222222222214|87.666666666666657|90.555555555555543|41.111111111111107|96.333333333333329|69.555555555555543|46.333333333333329|61.333333333333329|69.333333333333329|66.666666666666657|78.222222222222214|79|55|63.666666666666664|131.11111111111109|60.55555555555555|80.666666666666657|109.77777777777777|59.666666666666664|70.222222222222214|66.444444444444429|64.666666666666657|85.1111111111111|72.555555555555543|110.2222222222222|74.1111111111111|120.2222222222222|82.444444444444429|75.777777777777771|61.333333333333329|70.777777777777771|79.666666666666657|61.55555555555555|68.222222222222214|62.222222222222214|52|53.888888888888886|117.2222222222222|77.666666666666657|55|93.888888888888872|68.777777777777771|98.333333333333329|67.666666666666657|74.444444444444429|62.1111111111111|63.888888888888886|63.55555555555555|94.333333333333329|69.444444444444429|71|66.555555555555543|90.2222222222222|88.888888888888872|65.1111111111111|47.333333333333329|66.555555555555543|56.333333333333329|154.44444444444443|79.555555555555543|70.666666666666657|68.777777777777771|52.333333333333329|53.888888888888886|75.777777777777771|70.1111111111111|52.888888888888886|78.666666666666657|78.555555555555543|55.55555555555555|63|81.222222222222214|63.777777777777771|80.888888888888886|80.333333333333329|71.333333333333329|66.333333333333329|60.666666666666664|78.333333333333329|77|0|60|78.222222222222214|106.77777777777777|69.222222222222214|54.666666666666664|77.333333333333329|84.1111111111111|78.444444444444429|68.222222222222214|108.88888888888887|73.222222222222214|77.666666666666657|78.555555555555543|80.222222222222214|55.333333333333329|51.444444444444436|67.777777777777771|66|77.777777777777771|21.444444444444443|90|62.222222222222214|72.888888888888886|56.888888888888886|60.55555555555555|79|117.2222222222222|110.2222222222222|60.777777777777771|79.222222222222214|81|74.444444444444429|0|75.666666666666657|60.222222222222214|91.444444444444429|63.1111111111111|67|54.222222222222214|66.1111111111111|55|60.888888888888886|70|79.1111111111111|100|131|54.333333333333329|83.333333333333329|70.333333333333329|70.333333333333329|57.888888888888886|81.1111111111111|78.222222222222214|63.55555555555555|3|69|100.2222222222222|118|79|75.555555555555543|63.888888888888886|129.44444444444443|86.444444444444429|67.444444444444429|61|58.222222222222214|59.333333333333329|86.1111111111111|82.1111111111111|88.333333333333329|66.1111111111111|57.888888888888886|66.222222222222214|42|58.444444444444436|72.555555555555543|56.444444444444436|94.333333333333329|59.666666666666664|50.444444444444436|70.888888888888886|56.1111111111111|72.666666666666657|78.777777777777771|58.777777777777771|84.888888888888886|71.444444444444429|77.666666666666657|55.55555555555555|71|74.888888888888886|69|102.2222222222222|84.777777777777771|59.888888888888886|76|85.222222222222214|107.1111111111111|95.333333333333329|54.1111111111111|87.444444444444429|59.55555555555555|73.777777777777771|80.555555555555543|89.888888888888872|66.888888888888886|63.888888888888886|59.222222222222214|88.333333333333329|174.2222222222222|66.333333333333329|49.55555555555555|64.222222222222214|51.1111111111111|24|51.777777777777771|75.555555555555543|96.444444444444429|96.333333333333329|71.777777777777771|80.888888888888886|90.444444444444429|87.666666666666657|95.666666666666657|150.33333333333331|63.333333333333329|73.666666666666657|56|90.777777777777771|225.4444444444444|75.1111111111111|83|64.555555555555543|88.555555555555543|50|108.33333333333333|65.333333333333329|50.444444444444436|63|67.666666666666657|90.444444444444429|120.2222222222222|74.888888888888886|67.777777777777771|75.555555555555543|85.777777777777771|76|84.222222222222214|83.1111111111111|91.444444444444429|64.888888888888886|47.777777777777771|61.888888888888886|98|67.666666666666657|99.333333333333329|67.777777777777771|69.666666666666657|70.222222222222214|57.888888888888886|57.777777777777771|56.777777777777771|55.55555555555555|74.444444444444429|106.88888888888887|89.777777777777771|63.333333333333329|98.2222222222222|61.333333333333329|83.333333333333329|73.666666666666657|83.1111111111111|66.888888888888886|113.55555555555554|80|74.888888888888886|53|66.777777777777771|59.1111111111111|53.333333333333329|58|69.1111111111111|68.777777777777771|64.444444444444429|79.555555555555543|65.555555555555543|72.1111111111111|67.222222222222214|54.222222222222214|180.66666666666666|66.555555555555543|116.66666666666666|47.888888888888886|72.888888888888886|52.222222222222214|93.777777777777771|82.333333333333329|63|71.333333333333329|54.888888888888886|54.333333333333329|59.777777777777771|54.1111111111111|103.44444444444443|58.222222222222214|69.777777777777771|67.222222222222214|61.777777777777771|117.66666666666666|75.888888888888886|87.777777777777771|310.11111111111109|55.1111111111111|102.66666666666666|79.333333333333329|63.333333333333329|71.777777777777771|65|70.444444444444429|77|68.666666666666657|63.222222222222214|64.333333333333329|65.888888888888886|75|76.888888888888886|103.1111111111111|74.666666666666657|85.333333333333329|70.666666666666657|83.333333333333329|19.111111111111107|55|87.666666666666657|65.444444444444429|50.55555555555555|97.888888888888872|74.333333333333329|59.1111111111111|147.66666666666666|57.444444444444436|66|83.777777777777771|28.444444444444443|76.222222222222214|0|80.888888888888886|67.666666666666657|66.555555555555543|86.555555555555543|59.444444444444436|82|65.777777777777771|72.555555555555543|61.666666666666664|90.777777777777771|77.666666666666657|42.55555555555555|72.555555555555543|58.888888888888886|77.666666666666657|98.888888888888872|79.444444444444429|85.777777777777771|66.666666666666657|67.666666666666657|73.666666666666657|57|71.1111111111111|118.66666666666666|76.333333333333329|70.444444444444429|58.888888888888886|66.555555555555543|75.666666666666657|62.333333333333329|102.66666666666666|60.888888888888886|89.888888888888872|86.2222222222222|98.333333333333329|78.888888888888886|49.1111111111111|80.444444444444429|116.33333333333333|74.222222222222214|59|93.444444444444429|62.777777777777771|60.333333333333329|65.1111111111111|55.444444444444436|125.66666666666666|77.444444444444429|87|68.333333333333329|69|53.777777777777771|57.55555555555555|83.222222222222214|58.777777777777771|55.777777777777771|91.333333333333329|61.222222222222214|67.1111111111111|79.555555555555543|123|27.777777777777775|59.777777777777771|437.4444444444444|71.888888888888886|60.333333333333329|64.888888888888886|65.888888888888886|51.55555555555555|68.1111111111111|144.77777777777777|88.888888888888872|64.888888888888886|55.666666666666664|64.1111111111111|51.666666666666664|93.333333333333329|45.333333333333329|49.888888888888886|75.888888888888886|75.1111111111111|95.333333333333329|70.777777777777771|59.1111111111111|44.777777777777771|87.666666666666657|65.888888888888886|115.1111111111111|66.555555555555543|80|50.55555555555555|98.444444444444429|64|67.888888888888886|71.1111111111111|46.888888888888886|77.777777777777771|66.666666666666657|58.777777777777771|83.1111111111111|55.444444444444436|96.444444444444429|57.888888888888886|55.1111111111111|73.666666666666657|9.6666666666666661|112.44444444444443|81.888888888888886|66.888888888888886|63|64.444444444444429|61.444444444444436|81.444444444444429|67.222222222222214|54.666666666666664|69|89.2222222222222|63|76|93.1111111111111|42.888888888888886|66|56.888888888888886|57.777777777777771|51.222222222222214|88.777777777777771|69.666666666666657|74.222222222222214|67.1111111111111|58.888888888888886|59|87.2222222222222|76.1111111111111|62.666666666666664|79.222222222222214|64.1111111111111|96.666666666666657|161.33333333333331|90.333333333333329|79.333333333333329|73.333333333333329|65|67.555555555555543|71.222222222222214|155.77777777777777|73.333333333333329|66.222222222222214|64.666666666666657|57|98.555555555555543|78.222222222222214|78.888888888888886|55.888888888888886|81.666666666666657|99.444444444444429|73|74.888888888888886|61.888888888888886|62|57.1111111111111|47.55555555555555|71.1111111111111|71|64.555555555555543|65.555555555555543|63.888888888888886|152.77777777777777|80.333333333333329|57.666666666666664|61.666666666666664|87.555555555555543|56.222222222222214|94.666666666666657|66.444444444444429|55.55555555555555|74.1111111111111|75.555555555555543|57.444444444444436|77.444444444444429|73|65.1111111111111|62.1111111111111|63.55555555555555|74.777777777777771|58.333333333333329|133.77777777777777|80.333333333333329|58.55555555555555|79.555555555555543|57.222222222222214|90.555555555555543|64.444444444444429|70.444444444444429|71.555555555555543|56.666666666666664|68.1111111111111|50.777777777777771|0|55.1111111111111|89.2222222222222|61.666666666666664|64.1111111111111|82.333333333333329|105.77777777777777|58.55555555555555|61.888888888888886|81.888888888888886|58.222222222222214|99.2222222222222|78.888888888888886|51.1111111111111|72.666666666666657|78.333333333333329|74.222222222222214|82.333333333333329|50.333333333333329|61.222222222222214|60.666666666666664|100.66666666666666|68.444444444444429|41.444444444444443|92.444444444444429|64|54.666666666666664|95.1111111111111|62.444444444444436|101.33333333333333|72.333333333333329|73|63.444444444444436|70.444444444444429|76.555555555555543|81.777777777777771|48.666666666666664|71.1111111111111|82.777777777777771|83.666666666666657|90.555555555555543|55.222222222222214|51.444444444444436|64|58.333333333333329|78.444444444444429|99.555555555555543|74.1111111111111|76.333333333333329|122.66666666666666|70.666666666666657|75.222222222222214|74.1111111111111|81|51|120.33333333333333|108.55555555555554|68|104.33333333333333|1.3333333333333333|62.1111111111111|74.222222222222214|72|81.222222222222214|68.333333333333329|84.222222222222214|58.55555555555555|72.555555555555543|73.888888888888886|60.777777777777771|85.888888888888872|111.88888888888887|98.444444444444429|61.444444444444436|138.88888888888886|64.555555555555543|78.333333333333329|84.888888888888886|58.777777777777771|62.55555555555555|70.888888888888886|64.1111111111111|92|57.444444444444436|75.444444444444429|63.1111111111111|72.1111111111111|93.2222222222222|63.1111111111111|63.666666666666664|61.333333333333329|66|97.1111111111111|75.555555555555543|65.1111111111111|62.222222222222214|53.777777777777771|66.888888888888886|76|82.222222222222214|55.777777777777771|71.666666666666657|94.2222222222222|87.888888888888872|67.333333333333329|71.333333333333329|52.222222222222214|82.444444444444429|54.333333333333329|76.333333333333329|92.777777777777771|64.1111111111111|60.444444444444436|73.333333333333329|64.222222222222214|86.444444444444429|57.444444444444436|46.777777777777771|80.777777777777771|66.555555555555543|192.2222222222222|85.777777777777771|91.444444444444429|56.888888888888886|83.777777777777771|52.55555555555555|51.333333333333329|79.555555555555543|73.222222222222214|68.444444444444429|52.666666666666664|60.666666666666664|50.55555555555555|99.444444444444429|77.666666666666657|152.55555555555554|63.666666666666664|63.333333333333329|80.333333333333329|61.777777777777771|76.1111111111111|102.2222222222222|77.333333333333329|67.777777777777771|79.888888888888886|56.55555555555555|66.777777777777771|62.333333333333329|58.55555555555555|85.666666666666657|92.1111111111111|74.444444444444429|132.44444444444443|81|81.222222222222214|72.222222222222214|51.666666666666664|85.1111111111111|74.222222222222214|61.888888888888886|55.55555555555555|60|73.666666666666657|69.555555555555543|65.555555555555543|84.333333333333329|77.333333333333329|71.555555555555543|88.2222222222222|62.55555555555555|72.666666666666657|73.333333333333329|59.666666666666664|81.1111111111111|70.333333333333329|62.55555555555555|83.444444444444429|89.555555555555543|75.333333333333329|96.555555555555543|80|85.555555555555543|78.666666666666657|125.55555555555554|61.888888888888886|54.888888888888886|67.666666666666657|61.444444444444436|84.444444444444429|58.444444444444436|59.222222222222214|82.777777777777771|250.2222222222222|59.333333333333329|64.888888888888886|63.888888888888886|73.1111111111111|127.44444444444443|94.333333333333329|74.666666666666657|77.333333333333329|58.444444444444436|120.1111111111111|49.444444444444436|57.666666666666664|80.444444444444429|60.333333333333329|72.1111111111111|92.555555555555543|142.33333333333331|62|62.444444444444436|71|82.555555555555543|44.444444444444436|82.1111111111111|76.666666666666657|77|76.222222222222214|106.55555555555554|101.66666666666666|64.1111111111111|41.333333333333329|80.1111111111111|68.777777777777771|69.222222222222214|54.1111111111111|62.777777777777771|67.888888888888886|60.55555555555555|139.2222222222222|88.888888888888872|80.222222222222214|83.333333333333329|44.666666666666664|91.333333333333329|76.666666666666657|151.2222222222222|65.777777777777771|55.444444444444436|55.666666666666664|94.888888888888872|71|86.666666666666657|66.777777777777771|99.555555555555543|60.222222222222214|108.33333333333333|22.222222222222218|66.888888888888886|60.333333333333329|51.444444444444436|63.1111111111111|66.222222222222214|61.444444444444436|57.55555555555555|76.222222222222214|121.2222222222222|94.777777777777771|65.444444444444429|65.888888888888886|76.222222222222214|100.66666666666666|80.666666666666657|54.222222222222214|77.888888888888886|75.1111111111111|56|59.777777777777771|75.1111111111111|62|68.555555555555543|69.555555555555543|128.66666666666666|60.666666666666664|87.444444444444429|60.1111111111111|77.1111111111111|71.1111111111111|86.444444444444429|134.77777777777777|71.777777777777771|68.333333333333329|46.777777777777771|60.55555555555555|73.888888888888886|56.55555555555555|23.444444444444443|70.1111111111111|83.444444444444429|97.777777777777771|63.1111111111111|79.555555555555543|76.555555555555543|64.444444444444429|81.444444444444429|58.444444444444436|56.222222222222214|80.222222222222214|76.222222222222214|55.333333333333329|80.888888888888886|78.444444444444429|73.888888888888886|65|79.1111111111111|126.66666666666666|80.1111111111111|57.222222222222214|74.555555555555543|66.222222222222214|73.333333333333329|98.2222222222222|72.555555555555543|68.555555555555543|85.444444444444429|75.222222222222214|97.444444444444429|91.2222222222222|67.888888888888886|53.777777777777771|48.333333333333329|53.444444444444436|58.444444444444436|62.222222222222214|76.1111111111111|66.777777777777771|63.1111111111111|69.888888888888886|101.33333333333333|70.1111111111111|63.333333333333329|9.11111111111111|88.888888888888872|83.666666666666657|64.222222222222214|60.777777777777771|2|87.555555555555543|36.333333333333329|54.444444444444436|87.555555555555543|59.666666666666664|53.1111111111111|98.888888888888872|65.777777777777771|80.333333333333329|54.55555555555555|109|72.444444444444429|27.666666666666664|55.666666666666664|58.777777777777771|67.888888888888886|47.333333333333329|51.333333333333329|77.555555555555543|48.444444444444436|88.777777777777771|91.1111111111111|80|101.1111111111111|74.444444444444429|81.777777777777771|70.888888888888886|48.333333333333329|64.1111111111111|55.888888888888886|58.444444444444436|86.777777777777771|31.333333333333332|70.777777777777771|54|93.444444444444429|89.888888888888872|62.333333333333329|79.1111111111111|91.1111111111111|86.444444444444429|67.555555555555543|63.666666666666664|74.888888888888886|64.555555555555543|54.333333333333329|72.444444444444429|66.555555555555543|28.777777777777775|69.444444444444429|74.555555555555543|56.777777777777771|14.666666666666666|73.888888888888886|64.666666666666657|62.333333333333329|68.777777777777771|72.777777777777771|60.777777777777771|71.333333333333329|62.888888888888886|103.66666666666666|62.666666666666664|69.444444444444429|96.888888888888872|107.55555555555554|72.555555555555543|98.1111111111111|54|69.555555555555543|60.222222222222214|77.222222222222214|0|64.777777777777771|54.1111111111111|93.777777777777771|75|80.888888888888886|62.777777777777771|76.888888888888886|57|72.222222222222214|57.333333333333329|89|83|66.888888888888886|94.444444444444429|101.44444444444443|47.1111111111111|70|61.444444444444436|73.222222222222214|89.1111111111111|94.666666666666657|62.666666666666664|48.444444444444436|70|60.55555555555555|58.888888888888886|102.66666666666666|77.777777777777771|62.222222222222214|105.2222222222222|74.777777777777771|75.1111111111111|76.1111111111111|50.55555555555555|63.55555555555555|73.777777777777771|74.666666666666657|59.333333333333329|38.777777777777771|62.333333333333329|78.666666666666657|74.1111111111111|50.333333333333329|51.888888888888886|73.555555555555543|69.777777777777771|64.555555555555543|78.888888888888886|70.555555555555543|74|92.2222222222222|72.666666666666657|76.888888888888886|90|69|116.88888888888887|69.888888888888886|58.888888888888886|37|37.444444444444443|54.777777777777771|67|70.555555555555543|60.777777777777771|62.222222222222214|67.777777777777771|61|88.2222222222222|67.333333333333329|52|81.444444444444429|86.777777777777771|65.777777777777771|57.444444444444436|84.777777777777771|93.1111111111111|69.555555555555543|59.444444444444436|64|53.55555555555555|60.1111111111111|65.222222222222214|211|59.888888888888886|40.222222222222214|58.444444444444436|89.333333333333329|70.1111111111111|71.1111111111111|57.333333333333329|60.666666666666664|77.555555555555543|66.555555555555543|67.666666666666657|57.55555555555555|51.444444444444436|54.222222222222214|72.444444444444429|51.333333333333329|44.888888888888886|76.555555555555543|52.333333333333329|69.555555555555543|85|55.55555555555555|80.333333333333329|60.444444444444436|88.2222222222222|53.666666666666664|114.44444444444443|76.555555555555543|61.1111111111111|66.666666666666657|63.333333333333329|66.222222222222214|75|100.2222222222222|75.666666666666657|110.55555555555554|69.222222222222214|69.333333333333329|53.1111111111111|276.4444444444444|94|126.55555555555554|73.555555555555543|59.888888888888886|69.555555555555543|41.333333333333329|66.888888888888886|57.666666666666664|63.222222222222214|55.777777777777771|66.666666666666657|90|64.222222222222214|61.888888888888886|37.55555555555555|79.444444444444429|71.888888888888886|62.55555555555555|73.333333333333329|70.666666666666657|79.1111111111111|49.1111111111111|75.777777777777771|64.555555555555543|58.55555555555555|47.444444444444436|65.222222222222214|74.333333333333329|87.777777777777771|62.222222222222214|175.66666666666666|84.444444444444429|65.222222222222214|72.888888888888886|62.1111111111111|61|71.777777777777771|74|73.777777777777771|62.1111111111111|54|51.444444444444436|68.555555555555543|57.55555555555555|72.888888888888886|61.444444444444436|71.777777777777771|96.333333333333329|65.888888888888886|81.555555555555543|77.888888888888886|58.333333333333329|85.555555555555543|73.777777777777771|66.888888888888886|63|65.777777777777771|55.666666666666664|67.1111111111111|53|88|60.222222222222214|97.555555555555543|42.444444444444443|80.1111111111111|76.888888888888886|67.888888888888886|72.222222222222214|92.777777777777771|57|69.777777777777771|36.444444444444443|57.1111111111111|51.55555555555555|73.666666666666657|66.1111111111111|75.666666666666657|48.1111111111111|134.44444444444443|75.666666666666657|53.888888888888886|44.55555555555555|30.777777777777775|65.1111111111111|48.444444444444436|127.88888888888887|53|70|54.222222222222214|66.555555555555543|71.333333333333329|49.222222222222214|60.1111111111111|42.666666666666664|65.777777777777771|72.1111111111111|61.222222222222214|82.1111111111111|40.444444444444443|68|55.444444444444436|139.88888888888886|115.66666666666666|59.888888888888886|73.777777777777771|60.444444444444436|72.777777777777771|80.888888888888886|47.444444444444436|56.888888888888886|68|51.333333333333329|68.777777777777771|67.555555555555543|73.1111111111111|90.1111111111111|53.222222222222214|61.666666666666664|144|36.444444444444443|70.777777777777771|64|57.222222222222214|73.888888888888886|68.222222222222214|43.222222222222214|47.444444444444436|59.55555555555555|75.888888888888886|91.555555555555543|163.11111111111109|44.888888888888886|89.888888888888872|73.777777777777771|48.888888888888886|82.444444444444429|56.55555555555555|78.333333333333329|80.777777777777771|76.1111111111111|53.777777777777771|63.55555555555555|94.444444444444429|79.555555555555543|52.333333333333329|89.1111111111111|64.333333333333329|34.111111111111107|51.666666666666664|81.1111111111111|42.333333333333329|29.777777777777775|75.1111111111111|55.666666666666664|75.444444444444429|34.444444444444443|78.222222222222214|33|50.222222222222214|102.1111111111111|74.1111111111111|42.55555555555555|77.444444444444429|70.333333333333329|58.888888888888886|57.777777777777771|62.333333333333329|74.777777777777771|81.333333333333329|91.555555555555543|70.555555555555543|82.333333333333329|60.333333333333329|55.55555555555555|74.222222222222214|70.888888888888886|33.55555555555555|59.222222222222214|66.777777777777771|246.4444444444444|61.333333333333329|47.333333333333329|77.333333333333329|68.222222222222214|41.777777777777771|72.222222222222214|44.333333333333329|59.444444444444436|38.333333333333329|159.66666666666666|60.222222222222214|82.777777777777771|70.1111111111111|67.333333333333329|47|72.888888888888886|77.777777777777771|87.1111111111111|66.1111111111111|68|73.888888888888886|60.666666666666664|70.222222222222214|66.666666666666657|62.777777777777771|70.888888888888886|32.888888888888886|62.55555555555555|89.444444444444429|75.777777777777771|96.444444444444429|95.888888888888872|64.666666666666657|66.666666666666657|49.888888888888886|53|63.222222222222214|80.777777777777771|51|62.777777777777771|69.666666666666657|58.1111111111111|81.555555555555543|75.555555555555543|71.666666666666657|52.55555555555555|60.888888888888886|59.1111111111111|57.777777777777771|57.666666666666664|86.2222222222222|83.1111111111111|47.333333333333329|62.222222222222214|85.1111111111111|48.55555555555555|79|83.222222222222214|53.666666666666664|78.444444444444429|43.444444444444436|98.2222222222222|61.444444444444436|82.1111111111111|72.555555555555543|64.888888888888886|60|64.777777777777771|49.777777777777771|75.777777777777771|63|57.55555555555555|75.888888888888886|44.777777777777771|67.555555555555543|54.444444444444436|72.222222222222214|66.444444444444429|90.666666666666657|59.333333333333329|71.777777777777771|66.555555555555543|55.777777777777771|35.444444444444443|72.333333333333329|78.666666666666657|57.888888888888886|65.333333333333329|66.777777777777771|61.333333333333329|54.777777777777771|62.333333333333329|59.666666666666664|58.333333333333329|84.888888888888886|66.333333333333329|63.333333333333329|33|31|58.333333333333329|72.555555555555543|160.33333333333331|67.1111111111111|52|118.44444444444443|68.333333333333329|40.777777777777771|75.666666666666657|117.2222222222222|67.888888888888886|54.333333333333329|58.222222222222214|75.666666666666657|47.777777777777771|77.333333333333329|69|73|53.222222222222214|67.444444444444429|64.333333333333329|68.666666666666657|53.444444444444436|47.333333333333329|92.666666666666657|52.333333333333329|81.888888888888886|57|61.777777777777771|70.888888888888886|59|74.777777777777771|91.888888888888872|81.888888888888886|84.777777777777771|64.222222222222214|71.666666666666657|61.222222222222214|54.1111111111111|54|78.888888888888886|48.333333333333329|53.888888888888886|70.888888888888886|69.666666666666657|70.333333333333329|89.333333333333329|67|51.777777777777771|44.666666666666664|71.222222222222214|44.888888888888886|45.444444444444436|58.777777777777771|70|40.444444444444443|68.333333333333329|66.333333333333329|62.666666666666664|80.777777777777771|68.444444444444429|69.777777777777771|51.1111111111111|61.55555555555555|87.2222222222222|54.666666666666664|53.55555555555555|51.55555555555555|66.777777777777771|64.222222222222214|61.888888888888886|62.777777777777771|75.444444444444429|72|60|120.33333333333333|184.4444444444444|56.333333333333329|64.777777777777771|41.666666666666664|54.222222222222214|80.555555555555543|81.222222222222214|54.55555555555555|109.55555555555554|65.555555555555543|46.444444444444436|63.888888888888886|51.888888888888886|64.1111111111111|78.222222222222214|63.777777777777771|72.222222222222214|28.888888888888886|131|64.333333333333329|96.1111111111111|72.666666666666657|32|66.222222222222214|80.222222222222214|67.222222222222214|56.1111111111111|87|74.222222222222214|69|65|68.555555555555543|46.333333333333329|72.333333333333329|70.333333333333329|55|65.555555555555543|82.888888888888886|65.888888888888886|83.666666666666657|62.222222222222214|84.333333333333329|55.888888888888886|60.444444444444436|64.777777777777771|36|60.333333333333329|78.1111111111111|84.333333333333329|56.55555555555555|99.777777777777771|65.444444444444429|67.666666666666657|180|138.66666666666666|56.1111111111111|71.333333333333329|49.1111111111111|64.777777777777771|73.777777777777771|63.777777777777771|39.888888888888886|69.333333333333329|47|45.666666666666664|31.444444444444443|82.333333333333329|73.222222222222214|91.444444444444429|61.888888888888886|52.777777777777771|59.333333333333329|78.222222222222214|54.666666666666664|52|59.888888888888886|77.555555555555543|71.444444444444429|67|78.333333333333329|79.555555555555543|78.888888888888886|54.777777777777771|223|107.44444444444443|63.444444444444436|58.666666666666664|70.666666666666657|54.55555555555555|43.55555555555555|67.666666666666657|57.333333333333329|37.444444444444443|113.88888888888887|60.444444444444436|63.444444444444436|76|77.666666666666657|69.222222222222214|42.111111111111107|66.1111111111111|61.444444444444436|56.888888888888886|66.444444444444429|79.888888888888886|84.1111111111111|90.888888888888872|61.55555555555555|81.555555555555543|60.444444444444436|51.1111111111111|71.222222222222214|80.666666666666657|47.222222222222214|62.55555555555555|46.444444444444436|64.333333333333329|52.1111111111111|71.333333333333329|113.33333333333333|72.555555555555543|49.777777777777771|69.777777777777771|50.666666666666664|93.888888888888872|58.777777777777771|127|73.333333333333329|72.222222222222214|84.777777777777771|46.55555555555555|66.888888888888886|39.666666666666664|67.888888888888886|129.66666666666666|58.55555555555555|89.2222222222222|72.666666666666657|99|53.222222222222214|58.888888888888886|70.444444444444429|80|72.777777777777771|61.444444444444436|50.444444444444436|55.444444444444436|95.333333333333329|99.1111111111111|60.777777777777771|50.888888888888886|32.888888888888886|73|52.666666666666664|66.666666666666657|76.666666666666657|60.333333333333329|50|153.55555555555554|70|74|148.55555555555554|85.1111111111111|61.1111111111111|66.333333333333329|55.444444444444436|87.444444444444429|63.888888888888886|72|146|101.66666666666666|71.555555555555543|81.222222222222214|70.222222222222214|60.888888888888886|79.555555555555543|66.444444444444429|70.222222222222214|77.333333333333329|74.222222222222214|55.888888888888886|75.777777777777771|78.777777777777771|60.222222222222214|82|73|74.222222222222214|77.444444444444429|26|70.222222222222214|74.222222222222214|38.666666666666664|68.1111111111111|46.333333333333329|10.888888888888888|119.2222222222222|82.222222222222214|44.222222222222214|53.55555555555555|108.77777777777777|46.444444444444436|57.222222222222214|74.555555555555543|68.666666666666657|86.777777777777771|71.777777777777771|63.666666666666664|60.888888888888886|53.222222222222214|99.888888888888872|92.666666666666657|70.1111111111111|72.1111111111111|64.777777777777771|86.1111111111111|95|68|67.555555555555543|82.333333333333329|63.333333333333329|63|89.444444444444429|67.222222222222214|115.66666666666666|89.333333333333329|61.888888888888886|67.777777777777771|70.777777777777771|83.222222222222214|57.1111111111111|90.888888888888872|73.444444444444429|74.666666666666657|70|75.888888888888886|70.222222222222214|47.333333333333329|66.1111111111111|66.666666666666657|78.1111111111111|61.444444444444436|55.666666666666664|56.888888888888886|87.1111111111111|77.777777777777771|66.888888888888886|24|65.888888888888886|84.777777777777771|82.888888888888886|71.444444444444429|58.444444444444436|67.222222222222214|53.777777777777771|75.777777777777771|68.333333333333329|50|60.55555555555555|44|68.333333333333329|150|58.1111111111111|67.666666666666657|66.444444444444429|43.666666666666664|104.88888888888887|70.222222222222214|85.444444444444429|79.444444444444429|71.1111111111111|69.555555555555543|64.888888888888886|78.666666666666657|60|50.666666666666664|32.888888888888886|93.2222222222222|81.1111111111111|87.555555555555543|62.55555555555555|52.444444444444436|57.666666666666664|80.666666666666657|131|88.777777777777771|66.444444444444429|56.444444444444436|64.444444444444429|66.555555555555543|54.222222222222214|51.1111111111111|91.888888888888872|93.2222222222222|64.888888888888886|82.777777777777771|102.1111111111111|50.1111111111111|53.666666666666664|94.888888888888872|87.555555555555543|61.444444444444436|38.222222222222214|65.222222222222214|58|80.666666666666657|101.77777777777777|54.55555555555555|96.1111111111111|67.444444444444429|57.1111111111111|79.444444444444429|16.555555555555554|65.888888888888886|88.777777777777771|33.444444444444443|54.666666666666664|79.777777777777771|67.666666666666657|49.222222222222214|49.888888888888886|59.888888888888886|70.222222222222214|72|62.777777777777771|67.555555555555543|54.888888888888886|60.55555555555555|75.888888888888886|29.111111111111107|56|83.666666666666657|56.888888888888886|82.777777777777771|64.444444444444429|27.222222222222218|59.55555555555555|67.555555555555543|60.222222222222214|35.55555555555555|111.33333333333333|97.888888888888872|127.55555555555554|128.2222222222222|85.1111111111111|74|69.1111111111111|49.444444444444436|66.222222222222214|47.777777777777771|38.333333333333329|70.444444444444429|49.1111111111111|73.888888888888886|70.222222222222214|75.888888888888886|49.333333333333329|54.777777777777771|59.444444444444436|95.1111111111111|72.888888888888886|62|63|89.444444444444429|57.55555555555555|97.777777777777771|76.444444444444429|84|47.222222222222214|60.1111111111111|50.55555555555555|83.777777777777771|80.888888888888886|55.777777777777771|52.888888888888886|91.555555555555543|77.1111111111111|54.333333333333329|62.777777777777771|91.777777777777771|62.444444444444436|62.1111111111111|67.777777777777771|59.55555555555555|65.222222222222214|49.444444444444436|66|84.1111111111111|66.444444444444429|63.333333333333329|69.888888888888886|62.444444444444436|142.2222222222222|66.888888888888886|79.888888888888886|61|72.888888888888886|72.666666666666657|73.444444444444429|60.444444444444436|59.333333333333329|89.444444444444429|63.666666666666664|84.1111111111111|64.444444444444429|138|63.444444444444436|69.666666666666657|68.666666666666657|75|56.444444444444436|64.333333333333329|41.777777777777771|72.666666666666657|63.888888888888886|43.444444444444436|65.888888888888886|66.222222222222214|75.777777777777771|57|152.66666666666666|94.2222222222222|67.666666666666657|92.555555555555543|156.88888888888886|87.1111111111111|83.777777777777771|62.777777777777771|72.888888888888886|66.444444444444429|62.333333333333329|137.33333333333331|86.2222222222222|83|79.1111111111111|56.333333333333329|113.33333333333333|60.55555555555555|82.333333333333329|61.444444444444436|55|49.666666666666664|58.222222222222214|52.444444444444436|70.1111111111111|76|96.777777777777771|85|96|59.666666666666664|71.666666666666657|85.222222222222214|89.1111111111111|113.2222222222222|92.2222222222222|71|80.222222222222214|75.222222222222214|49.666666666666664|61.888888888888886|84.777777777777771|108.55555555555554|52.666666666666664|68.777777777777771|61.333333333333329|61.222222222222214|73.444444444444429|65.666666666666657|56.222222222222214|69.333333333333329|69.222222222222214|81.888888888888886|60.55555555555555|62.55555555555555|55.222222222222214|93.777777777777771|63|45.666666666666664|61.888888888888886|103.1111111111111|76.444444444444429|76.222222222222214|68.333333333333329|78.555555555555543|116.66666666666666|67.555555555555543|49|72.444444444444429|58|58.888888888888886|52.55555555555555|68.1111111111111|74.555555555555543|53.55555555555555|70.888888888888886|59.444444444444436|57.333333333333329|53.444444444444436|75.333333333333329|98.555555555555543|63.777777777777771|68|55.666666666666664|45.1111111111111|56.333333333333329|60.777777777777771|81.222222222222214|53.444444444444436|52.888888888888886|44.888888888888886|76.777777777777771|65.222222222222214|121.44444444444443|97.1111111111111|80.222222222222214|69.555555555555543|91.2222222222222|81.1111111111111|77.444444444444429|61.888888888888886|50.222222222222214|64.555555555555543|143.2222222222222|57.222222222222214|66.666666666666657|74.1111111111111|56.222222222222214|79.1111111111111|64|70.888888888888886|67.444444444444429|101.88888888888887|72.666666666666657|76.444444444444429|64.666666666666657|45.1111111111111|65.333333333333329|62|106.66666666666666|67.555555555555543|76.555555555555543|65.333333333333329|76.666666666666657|49.444444444444436|42.333333333333329|95.888888888888872|109|55.55555555555555|86.666666666666657|75.555555555555543|69.333333333333329|179.4444444444444|76.888888888888886|61.55555555555555|60.666666666666664|48.888888888888886|28.666666666666664|76.666666666666657|94.888888888888872|91.444444444444429|69.333333333333329|102.33333333333333|57.333333333333329|60.666666666666664|86.888888888888872|70.444444444444429|76.888888888888886|148.88888888888886|107.1111111111111|56.888888888888886|65.777777777777771|71.222222222222214|59.444444444444436|86.666666666666657|71.555555555555543|70.666666666666657|56.222222222222214|69.888888888888886|46|46.55555555555555|86.2222222222222|62.444444444444436|58.222222222222214|54|77.1111111111111|101.55555555555554|81.666666666666657|78.222222222222214|86.666666666666657|63.444444444444436|43.666666666666664|29.888888888888886|63.55555555555555|60.55555555555555|42.111111111111107|61.1111111111111|161|72.222222222222214|51.222222222222214|51|92|106.33333333333333|56.222222222222214|66.1111111111111|94.444444444444429|146.33333333333331|76.444444444444429|84.888888888888886|78.1111111111111|66.444444444444429|73.333333333333329|67.888888888888886|64.222222222222214|58.55555555555555|67.555555555555543|87|63.777777777777771|151.55555555555554|69.555555555555543|62.1111111111111|78.666666666666657|83.555555555555543|79.666666666666657|82.222222222222214|108.66666666666666|74|58.666666666666664|81.555555555555543|62.222222222222214|57.444444444444436|72.666666666666657|53|49.55555555555555|74.333333333333329|107.88888888888887|65.1111111111111|107|75|43.666666666666664|44.888888888888886|45.666666666666664|92.777777777777771|99.333333333333329|69|52.444444444444436|57.222222222222214|61.1111111111111|96.555555555555543|55.777777777777771|71.888888888888886|72.222222222222214|53.222222222222214|66.888888888888886|69.1111111111111|63.444444444444436|76.333333333333329|69.222222222222214|56.222222222222214|56|99.888888888888872|104.77777777777777|70|51.888888888888886|57.1111111111111|72.444444444444429|65.1111111111111|90.1111111111111|54|61.1111111111111|70.555555555555543|57.444444444444436|53.777777777777771|85.1111111111111|72.444444444444429|65|55.666666666666664|84.666666666666657|72.1111111111111|52.777777777777771|58.55555555555555|60|78.444444444444429|67.333333333333329|46.222222222222214|71|76.1111111111111|59.333333333333329|50.777777777777771|67.222222222222214|24.333333333333332|88.2222222222222|55.1111111111111|84.888888888888886|55|64.333333333333329|63.1111111111111|61.444444444444436|56|87|96.2222222222222|68.333333333333329|67.333333333333329|76.555555555555543|63.333333333333329|58|70.777777777777771|57.333333333333329|38.333333333333329|74.777777777777771|61.777777777777771|43|90|78.444444444444429|80.555555555555543|137.88888888888886|91|42.55555555555555|33|63.888888888888886|49.55555555555555|121.66666666666666|62.888888888888886|48.222222222222214|81|74.222222222222214|110.55555555555554|71.777777777777771|60.777777777777771|61.444444444444436|93.555555555555543|66.333333333333329|63.1111111111111|102|115.33333333333333|68.666666666666657|58.888888888888886|65.666666666666657|83.888888888888886|80.888888888888886|70.888888888888886|74.777777777777771|50.666666666666664|72.777777777777771|34.888888888888886|84.1111111111111|79|70.222222222222214|59|44.666666666666664|67.1111111111111|64.555555555555543|61.777777777777771|52.55555555555555|61.333333333333329|81.1111111111111|64|52.777777777777771|75.333333333333329|74.777777777777771|59|46.777777777777771|115.77777777777777|85|39.222222222222214|93.888888888888872|82|60.444444444444436|54.222222222222214|43.222222222222214|101.1111111111111|57.55555555555555|64.777777777777771|57.55555555555555|64|63.55555555555555|53.444444444444436|58|33.222222222222214|74.555555555555543|80.777777777777771|76|99.666666666666657|61.888888888888886|70.555555555555543|100.77777777777777|73.888888888888886|65.888888888888886|68.222222222222214|62|81|68.666666666666657|89.444444444444429|72.666666666666657|81.888888888888886|52|44.222222222222214|62|72|55.777777777777771|80.666666666666657|58|71.333333333333329|61.888888888888886|61.777777777777771|66.222222222222214|52.666666666666664|134.77777777777777|70.222222222222214|84.444444444444429|51.1111111111111|54.444444444444436|46.1111111111111|66.444444444444429|48.1111111111111|65.777777777777771|88.333333333333329|126.1111111111111|78.777777777777771|51.333333333333329|70.777777777777771|49.666666666666664|58.666666666666664|102.88888888888887|47.666666666666664|93.444444444444429|55.888888888888886|154.44444444444443|47.777777777777771|88.555555555555543|70.1111111111111|53.777777777777771|66.1111111111111|75.555555555555543|77.777777777777771|45.444444444444436|72.333333333333329|80.555555555555543|96.444444444444429|50.222222222222214|88.2222222222222|57.55555555555555|57|70.555555555555543|66.888888888888886|51.444444444444436|44.888888888888886|48.888888888888886|35.222222222222214|61.333333333333329|51.333333333333329|61.222222222222214|65.1111111111111|54.55555555555555|61.333333333333329|52.333333333333329|58.1111111111111|62.1111111111111|48.333333333333329|56.777777777777771|78|50.888888888888886|78.666666666666657|62.777777777777771|49.444444444444436|85.333333333333329|54.777777777777771|70|147|56.777777777777771|64.777777777777771|51.666666666666664|77|59|77|79|66.333333333333329|72.777777777777771|64.444444444444429|55|78.1111111111111|65.333333333333329|70|109.2222222222222|65|145.88888888888886|58.444444444444436|101|67|31.888888888888886|57.666666666666664|90.333333333333329|31.666666666666664|57.333333333333329|61.888888888888886|77.555555555555543|79.555555555555543|76.555555555555543|72.444444444444429|60.444444444444436|53.55555555555555|70.1111111111111|63.444444444444436|104.55555555555554|60.1111111111111|146.77777777777777|69.888888888888886|70.666666666666657|70|69.555555555555543|57.55555555555555|96|72.666666666666657|68.666666666666657|85.666666666666657|78|75.444444444444429|70.666666666666657|57.666666666666664|48.888888888888886|57.333333333333329|53.222222222222214|82.333333333333329|53.888888888888886|64|42.666666666666664|64.222222222222214|99.888888888888872|58.55555555555555|87.888888888888872|51.222222222222214|56.222222222222214|55.333333333333329|73.444444444444429|106.88888888888887|145.2222222222222|41.888888888888886|71.555555555555543|69.222222222222214|58.444444444444436|89.333333333333329|52|91.555555555555543|55.1111111111111|76.333333333333329|62.888888888888886|58|88.444444444444429|111|65.222222222222214|74.1111111111111|62|82.222222222222214|55.666666666666664|70.666666666666657|79.555555555555543|98.333333333333329|63.1111111111111|48.1111111111111|55.888888888888886|77.333333333333329|133.11111111111109|43.666666666666664|59.222222222222214|134.55555555555554|63.55555555555555|67.444444444444429|54.55555555555555|75.555555555555543|53.1111111111111|58|52.888888888888886|55.1111111111111|76.555555555555543|75.333333333333329|61.444444444444436|65.777777777777771|60.1111111111111|56.1111111111111|77.666666666666657|35.111111111111107|86.1111111111111|68.444444444444429|73.444444444444429|63.222222222222214|72.444444444444429|61.333333333333329|126.88888888888887|36.888888888888886|58.666666666666664|60.888888888888886|67.333333333333329|68.444444444444429|59.1111111111111|54|53.777777777777771|65.444444444444429|53.222222222222214|22.444444444444443|75.444444444444429|64|62.1111111111111|67|58.777777777777771|74.444444444444429|94.555555555555543|56.222222222222214|62.666666666666664|60|55|75.333333333333329|52.55555555555555|51.888888888888886|89.333333333333329|57.55555555555555|87.777777777777771|54.888888888888886|79.333333333333329|55.888888888888886|64.888888888888886|108.1111111111111|91.666666666666657|74.222222222222214|17.111111111111107|70.888888888888886|62.333333333333329|69.777777777777771|57.777777777777771|127.1111111111111|68|68.888888888888886|74|72.1111111111111|55.1111111111111|58.222222222222214|74.555555555555543|56.777777777777771|63.55555555555555|71.444444444444429|79.777777777777771|66.777777777777771|85.444444444444429|50.1111111111111|34.333333333333329|40.666666666666664|74.333333333333329|162.44444444444443|62.222222222222214|74.333333333333329|86.555555555555543|100.44444444444443|74.666666666666657|70.666666666666657|48.777777777777771|49.222222222222214|93.666666666666657|47.888888888888886|79.777777777777771|57.333333333333329|59.55555555555555|65.555555555555543|59.888888888888886|70.555555555555543|60.777777777777771|44.222222222222214|66.222222222222214|62|81.1111111111111|55.444444444444436|57.888888888888886|107.55555555555554|60.1111111111111|77.222222222222214|77.444444444444429|42.222222222222214|70.555555555555543|55.444444444444436|77.444444444444429|50.1111111111111|93.888888888888872|78.777777777777771|58.777777777777771|78.333333333333329|72.444444444444429|53.444444444444436|72|63.333333333333329|59.222222222222214|105.77777777777777|55.888888888888886|81|56.888888888888886|64.777777777777771|81.222222222222214|70.444444444444429|71.1111111111111|49|64.555555555555543|96|72.333333333333329|62.444444444444436|56.333333333333329|77.444444444444429|81.555555555555543|60.333333333333329|82|82.333333333333329|53.666666666666664|69.555555555555543|63|67.222222222222214|60.666666666666664|62.222222222222214|81.333333333333329|65.1111111111111|57.444444444444436|7.2222222222222214|98.444444444444429|71.666666666666657|73.1111111111111|83.777777777777771|67.666666666666657|59.444444444444436|76.1111111111111|76.222222222222214|62.222222222222214|92.666666666666657|78.777777777777771|76.888888888888886|60.444444444444436|64.1111111111111|62.55555555555555|110|58.888888888888886|91.2222222222222|94.777777777777771|86|93.444444444444429|64.1111111111111|68.222222222222214|66.1111111111111|80|68.777777777777771|68|52.777777777777771|58.666666666666664|104.88888888888887|57.444444444444436|56|53.222222222222214|80.777777777777771|36.111111111111107|83.1111111111111|93.444444444444429|83.666666666666657|67.222222222222214|39.777777777777771|47.888888888888886|76.1111111111111|78.222222222222214|68.222222222222214|83|68|85.222222222222214|62.777777777777771|76.777777777777771|97|71.222222222222214|52.888888888888886|30|51.777777777777771|78.444444444444429|70.666666666666657|51.666666666666664|89|52.444444444444436|57.666666666666664|49|83.444444444444429|71.777777777777771|68.1111111111111|82.1111111111111|87.444444444444429|88.555555555555543|69.555555555555543|60.333333333333329|89.555555555555543|74.777777777777771|79.1111111111111|53.222222222222214|0|78.1111111111111|52.888888888888886|88.444444444444429|101.77777777777777|66.555555555555543|69|86.333333333333329|61.777777777777771|57.222222222222214|54|74.555555555555543|42|52.1111111111111|76.777777777777771|76.1111111111111|56.333333333333329|50.333333333333329|57|59.333333333333329|73|67.1111111111111|73.777777777777771|87.666666666666657|89.888888888888872|71.1111111111111|47.333333333333329|66.222222222222214|89.555555555555543|72.888888888888886|71|54.444444444444436|72.222222222222214|55.888888888888886|46.55555555555555|97.666666666666657|79|60.888888888888886|67.444444444444429|0|94.555555555555543|55.888888888888886|65.888888888888886|61.666666666666664|31.222222222222218|70.222222222222214|52.777777777777771|59.777777777777771|76.555555555555543|82.222222222222214|53.777777777777771|59.666666666666664|49.666666666666664|86.555555555555543|85.1111111111111|100.55555555555554|111.2222222222222|73.222222222222214|59.1111111111111|71.888888888888886|61.222222222222214|60.777777777777771|34.55555555555555|73.555555555555543|64.555555555555543|58.444444444444436|80|65.555555555555543|83.1111111111111|73|56.666666666666664|0|56.888888888888886|65.777777777777771|63|64.777777777777771|78.444444444444429|63|92.777777777777771|83.444444444444429|60.666666666666664|71.1111111111111|56.888888888888886|56.333333333333329|62.777777777777771|53.55555555555555|56.1111111111111|56.777777777777771|62.55555555555555|76.1111111111111|64.1111111111111|55.777777777777771|64.666666666666657|77.444444444444429|46.888888888888886|72.777777777777771|67.555555555555543|70|63|84.555555555555543|41.888888888888886|53.666666666666664|71|72.777777777777771|63.55555555555555|34.222222222222214|68.888888888888886|78.666666666666657|29.444444444444443|60.777777777777771|76.666666666666657|60.777777777777771|57.333333333333329|68.666666666666657|95.666666666666657|134.88888888888886|117|90.333333333333329|77.888888888888886|62.444444444444436|55.55555555555555|62|49.55555555555555|63.888888888888886|54.888888888888886|63|71.333333333333329|101.55555555555554|83.555555555555543|59.777777777777771|52.222222222222214|82.333333333333329|63|89.1111111111111|51.777777777777771|47.333333333333329|80.888888888888886|64|58|50.333333333333329|93.444444444444429|64|26.111111111111107|88.333333333333329|50.888888888888886|54.777777777777771|69.333333333333329|78.666666666666657|97.555555555555543|87.888888888888872|94|61|65.555555555555543|78.555555555555543|84|68.888888888888886|69.222222222222214|111.33333333333333|64.1111111111111|64.777777777777771|61.1111111111111|37.777777777777771|59.666666666666664|60.666666666666664|75.777777777777771|86|118.44444444444443|65|53.777777777777771|129.2222222222222|69.555555555555543|65.777777777777771|124.1111111111111|62.1111111111111|69|66.1111111111111|58.222222222222214|22.333333333333332|95.888888888888872|48.333333333333329|48.55555555555555|80.333333333333329|61.333333333333329|49.888888888888886|47.777777777777771|73.1111111111111|68|88|66.1111111111111|73|67.333333333333329|63|62.666666666666664|65.888888888888886|75.666666666666657|65.444444444444429|39.666666666666664|91.666666666666657|92|63.222222222222214|49.222222222222214|59.777777777777771|54.333333333333329|54.777777777777771|57.444444444444436|74.222222222222214|69.222222222222214|62.222222222222214|81|65.666666666666657|59.222222222222214|52.222222222222214|142.2222222222222|65.444444444444429|97.1111111111111|64.555555555555543|57.777777777777771|64.444444444444429|54.444444444444436|66.666666666666657|85.444444444444429|98.777777777777771|58.888888888888886|63|79.777777777777771|76|80.444444444444429|56.777777777777771|55.1111111111111|76.555555555555543|74.666666666666657|76.333333333333329|86.2222222222222|55.666666666666664|54.222222222222214|62.888888888888886|55.666666666666664|66.666666666666657|56.444444444444436|74.888888888888886|116.33333333333333|54.222222222222214|66.444444444444429|66.444444444444429|45.666666666666664|58|134.2222222222222|60.333333333333329|55.333333333333329|24.777777777777775|84.666666666666657|38.222222222222214|62.222222222222214|64.333333333333329|66.888888888888886|74.888888888888886|72.222222222222214|83.333333333333329|63.55555555555555|74.777777777777771|78.888888888888886|62.666666666666664|65.444444444444429|95.444444444444429|60.777777777777771|44|58.1111111111111|59.777777777777771|61.1111111111111|87.666666666666657|80.333333333333329|56.1111111111111|53.333333333333329|98.888888888888872|75.777777777777771|66.333333333333329|84.333333333333329|63.222222222222214|120.1111111111111|217.55555555555554|52.444444444444436|82.777777777777771|86|86.1111111111111|58.1111111111111|71.666666666666657|67.888888888888886|76.666666666666657|70.777777777777771|71.1111111111111|64.444444444444429|70.888888888888886|66|58.55555555555555|152.88888888888886|31.111111111111107|67.444444444444429|80.888888888888886|67.555555555555543|116.44444444444443|84.666666666666657|55.222222222222214|19.555555555555554|70.222222222222214|52.55555555555555|64.1111111111111|79.888888888888886|103.33333333333333|53.444444444444436|59.888888888888886|85|58.333333333333329|113.55555555555554|74.555555555555543|58.888888888888886|67.555555555555543|33.111111111111107|62.777777777777771|65.333333333333329|70.333333333333329|60.222222222222214|39.666666666666664|55.55555555555555|76|64.222222222222214|64.777777777777771|65.666666666666657|67.222222222222214|135.55555555555554|49.777777777777771|68|48.444444444444436|80.666666666666657|87.555555555555543|104.2222222222222|124.44444444444443|66.555555555555543|66.333333333333329|66.666666666666657|84.777777777777771|69.777777777777771|70.1111111111111|68|64.555555555555543|69.888888888888886|119.44444444444443|57|53.55555555555555|61|50.1111111111111|72.333333333333329|81.666666666666657|49.1111111111111|78|81.666666666666657|68.333333333333329|57.55555555555555|90.2222222222222|57.333333333333329|112.33333333333333|71.666666666666657|50.666666666666664|64.666666666666657|57.444444444444436|92.444444444444429|73|58|90|71|84.777777777777771|62|100.2222222222222|44.1111111111111|77.222222222222214|55.888888888888886|62.666666666666664|62.888888888888886|83.333333333333329|15|76.555555555555543|66.555555555555543|72.222222222222214|81.666666666666657|65.666666666666657|76.777777777777771|80.1111111111111|76.888888888888886|63.888888888888886|53|69.666666666666657|56.1111111111111|66.555555555555543|86.666666666666657|117.2222222222222|80.777777777777771|57.666666666666664|51.777777777777771|68.333333333333329|57.222222222222214|32.666666666666664|74.888888888888886|68.666666666666657|101.44444444444443|74.444444444444429|63.444444444444436|72.1111111111111|87.888888888888872|49.1111111111111|66.777777777777771|73.666666666666657|56.333333333333329|64.444444444444429|77.888888888888886|79.222222222222214|50.55555555555555|50|49.333333333333329|72.777777777777771|59|57.777777777777771|65.333333333333329|56.333333333333329|28.55555555555555|55.666666666666664|50.333333333333329|49.666666666666664|63.55555555555555|63.1111111111111|152.66666666666666|36.222222222222214|52.888888888888886|72.444444444444429|76.888888888888886|123.1111111111111|59.666666666666664|79.444444444444429|60.222222222222214|41.666666666666664|58.333333333333329|66.777777777777771|61|89.555555555555543|90.777777777777771|71|48.777777777777771|76.333333333333329|94.666666666666657|69.333333333333329|57.333333333333329|86.1111111111111|94.888888888888872|62.777777777777771|54.222222222222214|63.666666666666664|101.2222222222222|62|73.777777777777771|87.444444444444429|62.888888888888886|68.666666666666657|75.888888888888886|75|61.222222222222214|83|66.1111111111111|63|71.555555555555543|81.1111111111111|64.777777777777771|85.777777777777771|69.888888888888886|84.1111111111111|189.88888888888886|59.222222222222214|63.444444444444436|66.444444444444429|74.333333333333329|62|75.666666666666657|71.222222222222214|72.888888888888886|65.777777777777771|71.888888888888886|55.666666666666664|56.1111111111111|126.44444444444443|104.1111111111111|85.222222222222214|59.666666666666664|58.777777777777771|66.777777777777771|56.222222222222214|116.66666666666666|91.555555555555543|84.777777777777771|77.555555555555543|61.222222222222214|73.222222222222214|73.555555555555543|68.555555555555543|24.888888888888886|61.777777777777771|72.222222222222214|51.666666666666664|55.55555555555555|95.777777777777771|56|71.666666666666657|68.555555555555543|58.55555555555555|74.444444444444429|63.666666666666664|66.666666666666657|63.55555555555555|60.55555555555555|82|65.777777777777771|76.777777777777771|98.555555555555543|67.1111111111111|41.888888888888886|1.5555555555555554|5.1111111111111107|88.2222222222222|89.1111111111111|53.777777777777771|55|58.444444444444436|60.666666666666664|52.55555555555555|71|55.55555555555555|94.444444444444429|53.666666666666664|84.777777777777771|73.444444444444429|69|62.444444444444436|60.777777777777771|60.55555555555555|66.222222222222214|82.666666666666657|62.777777777777771|70.1111111111111|105.88888888888887|87.666666666666657|61.55555555555555|53.666666666666664|59.888888888888886|41.666666666666664|79.666666666666657|91.888888888888872|65.555555555555543|51.888888888888886|61.666666666666664|85.333333333333329|70.555555555555543|62.333333333333329|62.333333333333329|59.777777777777771|81.1111111111111|89.2222222222222|64.888888888888886|98.666666666666657|85.1111111111111|89.888888888888872|73|75.333333333333329|47.777777777777771|62.444444444444436|60.888888888888886|50|70.1111111111111|75.1111111111111|57.55555555555555|56.444444444444436|88.444444444444429|47.777777777777771|59.55555555555555|79.666666666666657|99|78.333333333333329|95.333333333333329|69.777777777777771|59|57.888888888888886|85.888888888888872|57|86.888888888888872|53.55555555555555|69.1111111111111|65.555555555555543|77.222222222222214|53.666666666666664|59.333333333333329|57.55555555555555|199.33333333333331|70.888888888888886|55.666666666666664|69.777777777777771|84.444444444444429|68.888888888888886|126.44444444444443|61.888888888888886|95.2222222222222|98.888888888888872|65.333333333333329|123.55555555555554|86.333333333333329|75.222222222222214|56.1111111111111|58.222222222222214|81.888888888888886|70|69.777777777777771|58.888888888888886|95.2222222222222|88|82|49.777777777777771|65.222222222222214|69.222222222222214|238|48|85.666666666666657|58.444444444444436|60.777777777777771|74.777777777777771|75.222222222222214|44.333333333333329|67.333333333333329|55.888888888888886|70.333333333333329|65.1111111111111|56.444444444444436|49|67.777777777777771|71.555555555555543|86.555555555555543|77.666666666666657|58.777777777777771|68.1111111111111|102.55555555555554|86.555555555555543|55.55555555555555|48.444444444444436|79.555555555555543|37.888888888888886|79.444444444444429|67.444444444444429|78.888888888888886|64.333333333333329|68.888888888888886|69.444444444444429|70.222222222222214|75|72.444444444444429|63.222222222222214|68.444444444444429|96|36.666666666666664|77.444444444444429|80.333333333333329|75.777777777777771|108.77777777777777|99.555555555555543|86.555555555555543|45.444444444444436|67.666666666666657|61|62.1111111111111|88.777777777777771|76.1111111111111|49.222222222222214|73|59.222222222222214|69.666666666666657|54|68.777777777777771|71.222222222222214|55.55555555555555|64.888888888888886|74|88.1111111111111|50.333333333333329|68.777777777777771|174.66666666666666|8.5555555555555536|64.444444444444429|71.1111111111111|72.333333333333329|56|75.888888888888886|49.222222222222214|73.222222222222214|32|80.666666666666657|59.55555555555555|74.888888888888886|76.777777777777771|54.1111111111111|67.777777777777771|59.888888888888886|64.777777777777771|70.555555555555543|82.333333333333329|98.1111111111111|96.888888888888872|87.555555555555543|77.777777777777771|59.444444444444436|63.55555555555555|69.333333333333329|42.888888888888886|55.333333333333329|77.888888888888886|73.888888888888886|53.777777777777771|71.555555555555543|71.555555555555543|144.2222222222222|62.777777777777771|74.666666666666657|95.2222222222222|68.222222222222214|65|80.666666666666657|50.444444444444436|71|69.888888888888886|76.777777777777771|90.888888888888872|66.666666666666657|67.777777777777771|93.444444444444429|59|60.55555555555555|65.888888888888886|63.444444444444436|92.888888888888872|34.666666666666664|78.333333333333329|33.222222222222214|58.888888888888886|65.1111111111111|76.666666666666657|67.1111111111111|100.77777777777777|70.222222222222214|61.222222222222214|78.1111111111111|90.888888888888872|56.222222222222214|56.55555555555555|59.888888888888886|64.777777777777771|65|68.1111111111111|70.666666666666657|74.444444444444429|82|79.888888888888886|60.444444444444436|85.1111111111111|67.333333333333329|58.777777777777771|96.555555555555543|79.777777777777771|70.444444444444429|122.33333333333333|84.555555555555543|55.333333333333329|57|109.1111111111111|49.1111111111111|147.44444444444443|65.888888888888886|78.444444444444429|76.777777777777771|86.444444444444429|94.888888888888872|51.888888888888886|59|94|66.777777777777771|62.666666666666664|65.666666666666657|77.444444444444429|61.1111111111111|78.777777777777771|46.333333333333329|118.33333333333333|71.1111111111111|81.888888888888886|55.333333333333329|66.777777777777771|85.555555555555543|58|65.333333333333329|79.888888888888886|55.222222222222214|58.1111111111111|55.666666666666664|35.444444444444443|59.666666666666664|66.666666666666657|60.222222222222214|71.555555555555543|57|60|55.222222222222214|73.333333333333329|70.555555555555543|62.333333333333329|76.444444444444429|55.333333333333329|56.222222222222214|156.44444444444443|57.1111111111111|72.1111111111111|69.666666666666657|64.666666666666657|54.222222222222214|121.33333333333333|70.1111111111111|55.888888888888886|65.444444444444429|88.444444444444429|51.222222222222214|49.222222222222214|62.444444444444436|59.222222222222214|81.1111111111111|106.88888888888887|70.888888888888886|95|58.777777777777771|78.444444444444429|60.444444444444436|82|100.55555555555554|56.1111111111111|70.888888888888886|68.333333333333329|57.444444444444436|61.1111111111111|65.222222222222214|74.888888888888886|83.222222222222214|64.888888888888886|59.55555555555555|90.2222222222222|49.777777777777771|68.1111111111111|57.888888888888886|138.55555555555554|58.888888888888886|78.444444444444429|70.555555555555543|90.444444444444429|57.333333333333329|56.55555555555555|56|95.888888888888872|73|54.1111111111111|59.222222222222214|55.222222222222214|88.555555555555543|80.666666666666657|0|63.55555555555555|58|75.666666666666657|73.555555555555543|66.333333333333329|35.777777777777771|71.1111111111111|61.1111111111111|56.666666666666664|65.222222222222214|92.555555555555543|80.222222222222214|66.444444444444429|67.666666666666657|73.1111111111111|71.1111111111111|65.555555555555543|71.777777777777771|99.777777777777771|74|72|72.444444444444429|70.444444444444429|77.222222222222214|68.1111111111111|99.1111111111111|62.222222222222214|65.444444444444429|93.777777777777771|73.888888888888886|63|62.55555555555555|82.1111111111111|64.1111111111111|116.1111111111111|83.444444444444429|57.888888888888886|27.888888888888886|59.1111111111111|67.777777777777771|59.55555555555555|68.444444444444429|63.222222222222214|79.555555555555543|66.333333333333329|59.888888888888886|43.777777777777771|52.1111111111111|70.555555555555543|58.333333333333329|59.333333333333329|80.444444444444429|56.777777777777771|75.666666666666657|78.666666666666657|73.333333333333329|77.777777777777771|72.555555555555543|28.222222222222218|77.222222222222214|71.888888888888886|111.2222222222222|69.1111111111111|97|82|77.777777777777771|61.444444444444436|64.1111111111111|58.55555555555555|62|59.777777777777771|61|63|112|105.44444444444443|251.11111111111109|59.222222222222214|71.1111111111111|64.222222222222214|50|82.444444444444429|47.1111111111111|69.333333333333329|57.666666666666664|89.555555555555543|97.888888888888872|41.666666666666664|63.666666666666664|62|54.444444444444436|69.666666666666657|87.444444444444429|83.555555555555543|74.888888888888886|95.333333333333329|107.55555555555554|64.222222222222214|92.666666666666657|56|75.222222222222214|57.888888888888886|74.666666666666657|48.777777777777771|67.222222222222214|86.1111111111111|60.333333333333329|86.2222222222222|66|81.666666666666657|89.1111111111111|64.1111111111111|68.555555555555543|64.444444444444429|88.777777777777771|45.666666666666664|53.888888888888886|72.666666666666657|76.1111111111111|87.777777777777771|66.333333333333329|68.222222222222214|85.555555555555543|83.444444444444429|59.666666666666664|44.444444444444436|74.666666666666657|98.1111111111111|76.1111111111111|68.222222222222214|29.444444444444443|85.555555555555543|68.777777777777771|64|83.444444444444429|131.2222222222222|74|68.777777777777771|77.777777777777771|118.88888888888887|55.222222222222214|61.55555555555555|53.1111111111111|59.888888888888886|98.333333333333329|89.777777777777771|71.777777777777771|73.222222222222214|49.444444444444436|62.333333333333329|79.555555555555543|65.1111111111111|85.222222222222214|56.666666666666664|123.88888888888887|61.888888888888886|83.444444444444429|77.666666666666657|64.222222222222214|52.444444444444436|93.888888888888872|83|65|62.777777777777771|65.888888888888886|97.444444444444429|90.333333333333329|76.666666666666657|49.888888888888886|49.777777777777771|66.777777777777771|69.444444444444429|50.1111111111111|64.666666666666657|41.444444444444443|64.333333333333329|40.888888888888886|64.777777777777771|52.777777777777771|57.666666666666664|63|61.1111111111111|97.888888888888872|71.666666666666657|17|35.444444444444443|83.666666666666657|60|56.444444444444436|49.666666666666664|53.888888888888886|82.777777777777771|51.222222222222214|36.666666666666664|61.55555555555555|48.55555555555555|59.55555555555555|66.444444444444429|59|56.222222222222214|139.77777777777777|66.333333333333329|59.333333333333329|61.666666666666664|75.1111111111111|75.888888888888886|63.333333333333329|82.666666666666657|104.55555555555554|86.333333333333329|59.666666666666664|56.55555555555555|91|63.777777777777771|50.444444444444436|68.888888888888886|76.666666666666657|68|93.1111111111111|77.1111111111111|80|238.2222222222222|59.1111111111111|64.1111111111111|80.444444444444429|14.222222222222221|75.444444444444429|61.777777777777771|77.1111111111111|71.666666666666657|68.555555555555543|66.555555555555543|66|70.555555555555543|77.888888888888886|88.666666666666657|54|78.666666666666657|110.1111111111111|77.1111111111111|75|141.11111111111109|102.66666666666666|66.444444444444429|86.1111111111111|52.888888888888886|64.555555555555543|116.2222222222222|57.444444444444436|82|65.222222222222214|61.333333333333329|74.666666666666657|77.555555555555543|60|67.888888888888886|78|58.222222222222214|51.222222222222214|47.444444444444436|64.666666666666657|104.66666666666666|91.1111111111111|74.555555555555543|80.444444444444429|55.888888888888886|83|53.222222222222214|99.777777777777771|70.888888888888886|55.333333333333329|51.222222222222214|70.666666666666657|71.333333333333329|62.666666666666664|72.666666666666657|91.888888888888872|95.666666666666657|92.777777777777771|50.55555555555555|63.888888888888886|95.2222222222222|71.1111111111111|75.888888888888886|65.555555555555543|73.888888888888886|64.555555555555543|58.55555555555555|109.33333333333333|83.777777777777771|57.666666666666664|79.666666666666657|89.2222222222222|77.666666666666657|58.888888888888886|53.55555555555555|63.55555555555555|71.777777777777771|79.333333333333329|64.888888888888886|60.666666666666664|55.333333333333329|59.666666666666664|64|68.1111111111111|76.1111111111111|55.333333333333329|115.44444444444443|59.1111111111111|87|84.888888888888886|20|77.666666666666657|57.222222222222214|68.888888888888886|73.333333333333329|80.555555555555543|85.444444444444429|77.666666666666657|53.55555555555555|99.777777777777771|61.55555555555555|99.888888888888872|64.666666666666657|66.888888888888886|66.444444444444429|53.666666666666664|70|89.444444444444429|109|77.1111111111111|53.666666666666664|61.333333333333329|42|45.666666666666664|73.333333333333329|51.333333333333329|53.888888888888886|87.444444444444429|91.888888888888872|23.444444444444443|29.888888888888886|108.66666666666666|78.222222222222214|57.444444444444436|76.666666666666657|60.1111111111111|53.666666666666664|75.888888888888886|79.1111111111111|63.333333333333329|74.666666666666657|51.777777777777771|220.55555555555554|66.666666666666657|55.444444444444436|64.888888888888886|82|62.55555555555555|75.444444444444429|57.666666666666664|104.33333333333333|80.777777777777771|60.55555555555555|61.333333333333329|66.444444444444429|56.1111111111111|94.1111111111111|52.666666666666664|96|48.444444444444436|71.1111111111111|70.666666666666657|93.2222222222222|74.666666666666657|86.777777777777771|73|87.333333333333329|60.888888888888886|56.55555555555555|56.55555555555555|160.55555555555554|78.333333333333329|76.222222222222214|75.555555555555543|68.777777777777771|75|51.666666666666664|71.888888888888886|86.1111111111111|73.555555555555543|81|118.44444444444443|82.888888888888886|57.1111111111111|55.444444444444436|58.777777777777771|82.777777777777771|60.666666666666664|104.66666666666666|84.444444444444429|63.222222222222214|54|70|59.888888888888886|60.55555555555555|63.888888888888886|81|144.11111111111109|49.888888888888886|33.333333333333329|69.333333333333329|77.777777777777771|61.444444444444436|61|69.333333333333329|121.55555555555554|72.777777777777771|82.555555555555543|60.666666666666664|49.444444444444436|73.666666666666657|61.333333333333329|83.888888888888886|72|113.33333333333333|57.333333333333329|74.888888888888886|69.444444444444429|58.777777777777771|60.888888888888886|71.888888888888886|36.55555555555555|69.666666666666657|70.444444444444429|60|63.55555555555555|63.888888888888886|65.222222222222214|56|68.1111111111111|86.666666666666657|75.777777777777771|116.77777777777777|45.333333333333329|54.888888888888886|47.888888888888886|77.666666666666657|78.777777777777771|83.444444444444429|72|51.1111111111111|79|41.666666666666664|69.888888888888886|71.555555555555543|74.333333333333329|76.444444444444429|86.1111111111111|0|80.333333333333329|60|52|67.666666666666657|81.333333333333329|55.777777777777771|73.444444444444429|52.444444444444436|54.1111111111111|66.555555555555543|58.333333333333329|86.777777777777771|65.333333333333329|57.1111111111111|97.888888888888872|101.66666666666666|69.888888888888886|57|69.888888888888886|63|62.666666666666664|86|76.888888888888886|59.55555555555555|73.444444444444429|36|60.333333333333329|60.888888888888886|65.444444444444429|54.888888888888886|77.333333333333329|78.888888888888886|80.444444444444429|86|49.888888888888886|71.666666666666657|72.555555555555543|70.444444444444429|75.666666666666657|70.555555555555543|81.888888888888886|86.777777777777771|83.777777777777771|47|37.666666666666664|141|8.7777777777777768|64.555555555555543|58.666666666666664|80.444444444444429|69.333333333333329|108.66666666666666|56.333333333333329|55.666666666666664|200.77777777777774|52.55555555555555|42.444444444444443|58.444444444444436|70.222222222222214|59.444444444444436|82|51.444444444444436|47.666666666666664|87.444444444444429|52.666666666666664|80.222222222222214|97|47.333333333333329|53|10.111111111111111|67.666666666666657|57|58.444444444444436|111.55555555555554|67.222222222222214|60.333333333333329|81.777777777777771|70.333333333333329|30.888888888888886|80.1111111111111|62.777777777777771|78.666666666666657|43.222222222222214|54.888888888888886|65.222222222222214|78.1111111111111|64.333333333333329|79.888888888888886|86.555555555555543|79.333333333333329|45.666666666666664|61.888888888888886|68.333333333333329|87.1111111111111|59.777777777777771|55|78.555555555555543|69.1111111111111|56.55555555555555|40.444444444444443|76.333333333333329|83.555555555555543|63.888888888888886|54|62.55555555555555|86.555555555555543|63.777777777777771|57.222222222222214|73.555555555555543|61.222222222222214|50.444444444444436|60.444444444444436|55.222222222222214|75.1111111111111|96.888888888888872|62.666666666666664|79.555555555555543|69.777777777777771|60|67.666666666666657|47.333333333333329|47.666666666666664|71.555555555555543|73.1111111111111|71.888888888888886|69.555555555555543|11.888888888888888|167.88888888888886|70.333333333333329|78.666666666666657|70.222222222222214|68.333333333333329|62.55555555555555|78.1111111111111|63.444444444444436|83.555555555555543|95.444444444444429|54.55555555555555|66.444444444444429|46.1111111111111|64.444444444444429|58.888888888888886|93.777777777777771|71.444444444444429|56.55555555555555|62.666666666666664|77.222222222222214|15|77|49.1111111111111|84.222222222222214|89|61.333333333333329|59.1111111111111|65|49.55555555555555|70.1111111111111|84.333333333333329|85.1111111111111|91.1111111111111|60.222222222222214|87.333333333333329|70|54.333333333333329|45.888888888888886|75.1111111111111|80.444444444444429|77.333333333333329|51.777777777777771|58|127.1111111111111|60.1111111111111|70.333333333333329|68.1111111111111|69.222222222222214|55|67.1111111111111|61.333333333333329|59|85.888888888888872|56.666666666666664|77.444444444444429|54|67.333333333333329|70|68|57|63.888888888888886|62.333333333333329|71.333333333333329|78.1111111111111|53.777777777777771|134.11111111111109|76.777777777777771|47.1111111111111|128.2222222222222|91.444444444444429|78.888888888888886|55.1111111111111|66.1111111111111|62.888888888888886|85.333333333333329|69.666666666666657|74.555555555555543|43.888888888888886|163.77777777777777|62.55555555555555|88|62.333333333333329|73.444444444444429|79.444444444444429|56.777777777777771|65|78.555555555555543|75.777777777777771|63.666666666666664|49.777777777777771|69.222222222222214|122.55555555555554|55.222222222222214|79.222222222222214|13|38.666666666666664|80.333333333333329|65.666666666666657|70.888888888888886|75.888888888888886|49.444444444444436|71.222222222222214|49.222222222222214|92.2222222222222|90.1111111111111|55|63.888888888888886|66.222222222222214|72|92.888888888888872|65.666666666666657|50.55555555555555|87.333333333333329|47|64.777777777777771|53.55555555555555|59.55555555555555|76.222222222222214|51.222222222222214|57.666666666666664|75.666666666666657|53.777777777777771|61.55555555555555|97.333333333333329|86.333333333333329|103.44444444444443|46.55555555555555|49.444444444444436|92.1111111111111|71.444444444444429|57.777777777777771|68.888888888888886|92.444444444444429|96.1111111111111|56.777777777777771|85.1111111111111|50.1111111111111|72.222222222222214|70.666666666666657|62.888888888888886|75|64.888888888888886|59|83.777777777777771|86.1111111111111|53.1111111111111|57.444444444444436|59.444444444444436|66|71.444444444444429|44|77.333333333333329|66.1111111111111|56.888888888888886|60.55555555555555|64|44.666666666666664|77.1111111111111|70.777777777777771|94.555555555555543|48.222222222222214|55.55555555555555|62.444444444444436|63.444444444444436|70.888888888888886|66|71.555555555555543|102.33333333333333|55.333333333333329|74.1111111111111|68.333333333333329|70.555555555555543|115.2222222222222|71.666666666666657|95.777777777777771|62|74.888888888888886|66.1111111111111|66.777777777777771|56.444444444444436|52.666666666666664|65.666666666666657|65.666666666666657|46.888888888888886|63.333333333333329|51.333333333333329|62|50.444444444444436|78|55.222222222222214|67.333333333333329|81|45.222222222222214|78.333333333333329|63|58.222222222222214|59.666666666666664|118.66666666666666|112|79.777777777777771|55.333333333333329|79.666666666666657|79|74.333333333333329|59.55555555555555|60.333333333333329|63.777777777777771|61.888888888888886|52.777777777777771|110.1111111111111|70.222222222222214|75.888888888888886|69.1111111111111|71.666666666666657|59.333333333333329|50.222222222222214|66.222222222222214|49.444444444444436|71.888888888888886|69|60.888888888888886|121.55555555555554|67|74|72|52.444444444444436|60.333333333333329|59.222222222222214|92.1111111111111|93.555555555555543|64.222222222222214|66.555555555555543|80.333333333333329|48.333333333333329|56.777777777777771|63.888888888888886|78.333333333333329|70.1111111111111|56.333333333333329|62.444444444444436|67.333333333333329|69.666666666666657|64.555555555555543|67.222222222222214|60.1111111111111|76.777777777777771|55.444444444444436|80.666666666666657|83.666666666666657|64.333333333333329|85|65.222222222222214|76.333333333333329|62.444444444444436|68.888888888888886|72.777777777777771|51|74.333333333333329|61.444444444444436|65|54.55555555555555|64.555555555555543|71.888888888888886|57.888888888888886|79.666666666666657|58.1111111111111|72.555555555555543|76.888888888888886|50.777777777777771|34|58.1111111111111|84|41.333333333333329|60.1111111111111|29.777777777777775|56|70.1111111111111|25.666666666666664|59.1111111111111|70|60|88.1111111111111|71.666666666666657|73.222222222222214|68.1111111111111|50.1111111111111|64.666666666666657|91.666666666666657|77.666666666666657|104.1111111111111|62.666666666666664|173.33333333333331|94.777777777777771|52.55555555555555|54.777777777777771|90.444444444444429|87.666666666666657|71.888888888888886|107.1111111111111|65.1111111111111|99|58.666666666666664|58.333333333333329|76.555555555555543|52.55555555555555|69.888888888888886|60|81.888888888888886|52.222222222222214|65.222222222222214|66.666666666666657|55|60.222222222222214|64.222222222222214|50.444444444444436|71.1111111111111|75.555555555555543|148.77777777777777|61.55555555555555|72.666666666666657|41.777777777777771|80.333333333333329|61|135.88888888888886|42.888888888888886|70|51.333333333333329|66.555555555555543|67.777777777777771|55.222222222222214|128.55555555555554|45.333333333333329|65|63.333333333333329|45.333333333333329|79.666666666666657|66.888888888888886|71.555555555555543|63.55555555555555|90.777777777777771|56.55555555555555|51.444444444444436|58.333333333333329|95.444444444444429|65.888888888888886|71.444444444444429|80|0|73|75.1111111111111|63.888888888888886|51.222222222222214|88.1111111111111|83.777777777777771|56|59.444444444444436|60.444444444444436|67.444444444444429|58.1111111111111|73.444444444444429|63.888888888888886|82.666666666666657|72|46|44.1111111111111|63.1111111111111|91.666666666666657|88.555555555555543|71.666666666666657|60|82|52.444444444444436|58.888888888888886|66.333333333333329|56.1111111111111|64.777777777777771|57|45.333333333333329|61|63.222222222222214|62.444444444444436|68.666666666666657|73.222222222222214|38.666666666666664|67|96.444444444444429|73.1111111111111|81.333333333333329|48.666666666666664|76.666666666666657|73.444444444444429|61.222222222222214|78.1111111111111|48.777777777777771|56.666666666666664|78.777777777777771|86.555555555555543|67.1111111111111|62|68|58.777777777777771|69.666666666666657|50.333333333333329|55.55555555555555|74.777777777777771|55.444444444444436|69.222222222222214|89.555555555555543|68.222222222222214|74.333333333333329|68.444444444444429|89.555555555555543|89.666666666666657|55.333333333333329|35.55555555555555|62.777777777777771|74.1111111111111|74.888888888888886|64.888888888888886|78.1111111111111|71.444444444444429|68.666666666666657|38|45.1111111111111|57|64.333333333333329|86|53|72.1111111111111|60.444444444444436|50.777777777777771|62.222222222222214|61.444444444444436|66.1111111111111|72.333333333333329|54.1111111111111|121.55555555555554|90.333333333333329|41.777777777777771|150|56.444444444444436|64|78|51|83.1111111111111|87.777777777777771|63.1111111111111|65.1111111111111|66.666666666666657|0|58.888888888888886|60.222222222222214|74.888888888888886|61.666666666666664|76.1111111111111|83.444444444444429|68.444444444444429|69.666666666666657|92.333333333333329|73.777777777777771|66.222222222222214|46.777777777777771|64.222222222222214|63|86.1111111111111|65|66.777777777777771|72.555555555555543|68|94.1111111111111|65.1111111111111|36.333333333333329|59.333333333333329|64|69.555555555555543|78|42.333333333333329|54.222222222222214|95.666666666666657|63.888888888888886|83.444444444444429|45|85.555555555555543|71|67.888888888888886|76.333333333333329|59.333333333333329|67.222222222222214|79.555555555555543|71.666666666666657|52.333333333333329|75.555555555555543|7.333333333333333|98.444444444444429|55.333333333333329|76.222222222222214|65.555555555555543|25.444444444444443|115.44444444444443|69|118|66.1111111111111|70.222222222222214|72.555555555555543|61.888888888888886|68.333333333333329|57.444444444444436|55.1111111111111|79.1111111111111|57|63.777777777777771|54.888888888888886|71.888888888888886|73.777777777777771|78.666666666666657|40.777777777777771|60.1111111111111|65.333333333333329|60.55555555555555|70.555555555555543|65.666666666666657|63.333333333333329|67.666666666666657|61.444444444444436|63.1111111111111|56.666666666666664|51.1111111111111|84.888888888888886|69.222222222222214|66.333333333333329|88.888888888888872|43.666666666666664|66.888888888888886|49.444444444444436|86.555555555555543|87.888888888888872|66.222222222222214|61|86.1111111111111|72.333333333333329|74.333333333333329|70.777777777777771|88.444444444444429|75|70.777777777777771|43.777777777777771|73|60.55555555555555|59.777777777777771|90.2222222222222|69.1111111111111|66.1111111111111|61.888888888888886|78|54.888888888888886|68.555555555555543|60|54.666666666666664|51.222222222222214|63.333333333333329|49.666666666666664|58.55555555555555|114.33333333333333|65.777777777777771|82|99.444444444444429|93.333333333333329|88.888888888888872|78.444444444444429|71.666666666666657|61.888888888888886|78.1111111111111|70.777777777777771|62.777777777777771|69.555555555555543|80.222222222222214|60|74.1111111111111|148.55555555555554|21.55555555555555|66.666666666666657|37.444444444444443|59.55555555555555|69.888888888888886|67.888888888888886|66.333333333333329|29.333333333333332|76.444444444444429|53.777777777777771|63|78.888888888888886|66.888888888888886|56.333333333333329|49.777777777777771|65.444444444444429|58.777777777777771|60.777777777777771|104.88888888888887|76.1111111111111|79.222222222222214|84.666666666666657|80.333333333333329|82|97.777777777777771|68.777777777777771|46.222222222222214|63.55555555555555|84.888888888888886|57|62.333333333333329|44.222222222222214|59.666666666666664|86.666666666666657|37.777777777777771|57.666666666666664|43.888888888888886|67.777777777777771|69.1111111111111|72.333333333333329|66.444444444444429|62.888888888888886|76.333333333333329|58|49|62.777777777777771|76.777777777777771|73.777777777777771|68.777777777777771|61.333333333333329|88.666666666666657|76.777777777777771|74.333333333333329|61.55555555555555|67.1111111111111|58.333333333333329|67.333333333333329|86|105.55555555555554|63.1111111111111|71|49|76|100.88888888888887|53.222222222222214|67.333333333333329|59.444444444444436|65.555555555555543|62.222222222222214|80.888888888888886|95.333333333333329|92.333333333333329|82.333333333333329|143.77777777777777|72.888888888888886|64|51|49.666666666666664|72.1111111111111|80.777777777777771|56.666666666666664|106.55555555555554|91.888888888888872|56.888888888888886|59.222222222222214|59.333333333333329|71|91.2222222222222|83.444444444444429|64.555555555555543|92|49.1111111111111|81.777777777777771|72.222222222222214|61.333333333333329|82.222222222222214|74.222222222222214|55|47.222222222222214|83.1111111111111|40.333333333333329|61.1111111111111|73.1111111111111|69.555555555555543|67.444444444444429|59.444444444444436|65.333333333333329|91.1111111111111|52.444444444444436|72.777777777777771|81|59.888888888888886|70.444444444444429|71.777777777777771|49.1111111111111|68.222222222222214|78.555555555555543|55.666666666666664|52.444444444444436|68.333333333333329|71.222222222222214|76.555555555555543|58.222222222222214|77.888888888888886|59|55.888888888888886|44.333333333333329|54.777777777777771|53.888888888888886|63.444444444444436|22|82.333333333333329|62.222222222222214|59.55555555555555|105|62.888888888888886|53.444444444444436|68.333333333333329|56.888888888888886|57.666666666666664|63.1111111111111|77.444444444444429|77.888888888888886|71.555555555555543|74.888888888888886|69.888888888888886|61.55555555555555|47.333333333333329|142.2222222222222|73|47.222222222222214|66.333333333333329|75.888888888888886|77.444444444444429|84.333333333333329|68.666666666666657|80.222222222222214|95.444444444444429|60|62.777777777777771|74|57.333333333333329|65.222222222222214|67|78.444444444444429|35.888888888888886|44.55555555555555|72.222222222222214|60.888888888888886|73|66.666666666666657|50.444444444444436|62.55555555555555|53.888888888888886|56.444444444444436|82.1111111111111|65.444444444444429|61.1111111111111|121.2222222222222|49.888888888888886|59.888888888888886|4.2222222222222214|66.444444444444429|69.1111111111111|75.777777777777771|59.55555555555555|56|54.444444444444436|59|54.222222222222214|61.444444444444436|52.666666666666664|69.888888888888886|80|50.1111111111111|83|136.2222222222222|107.33333333333333|65.222222222222214|68.444444444444429|90.444444444444429|67.666666666666657|98.333333333333329|87.2222222222222|71.888888888888886|61.333333333333329|58.1111111111111|68.888888888888886|82.666666666666657|75.1111111111111|186.88888888888886|81|88.2222222222222|59.55555555555555|60.777777777777771|46.777777777777771|67.777777777777771|92.777777777777771|77.333333333333329|76.222222222222214|70.1111111111111|63.1111111111111|78|66.1111111111111|78.555555555555543|92.555555555555543|58.444444444444436|56.666666666666664|86.2222222222222|54.1111111111111|79.444444444444429|60.55555555555555|59|92.777777777777771|45.1111111111111|68.555555555555543|68|44.444444444444436|69.888888888888886|99.1111111111111|87.666666666666657|82.777777777777771|15.333333333333332|62.777777777777771|54.222222222222214|66|65.555555555555543|47.333333333333329|78.222222222222214|69|69.555555555555543|213.11111111111109|62|75.1111111111111|55.222222222222214|57.777777777777771|60.55555555555555|104.44444444444443|57.444444444444436|108.2222222222222|63.666666666666664|2.8888888888888884|58.777777777777771|94|75.888888888888886|67.444444444444429|50.444444444444436|63.55555555555555|66.555555555555543|47.888888888888886|113.33333333333333|68|87.2222222222222|78.555555555555543|56.444444444444436|76.333333333333329|82.1111111111111|83|71|74.666666666666657|65.888888888888886|90|61.888888888888886|59.888888888888886|49.222222222222214|78|0|70.888888888888886|61.55555555555555|46.777777777777771|73.888888888888886|62.222222222222214|67.888888888888886|88.2222222222222|74.222222222222214|83.666666666666657|83.222222222222214|57.222222222222214|73|51.55555555555555|66.1111111111111|51.777777777777771|58.666666666666664|55|80.777777777777771|55.777777777777771|61.1111111111111|73.333333333333329|66.444444444444429|65.222222222222214|56.222222222222214|78.222222222222214|54.1111111111111|55.1111111111111|44.888888888888886|65.555555555555543|79.444444444444429|71.333333333333329|65.1111111111111|48.444444444444436|72.666666666666657|66.333333333333329|54.333333333333329|52|91.777777777777771|47.444444444444436|78.444444444444429|0|98.555555555555543|83.1111111111111|49|79.555555555555543|69.333333333333329|79.1111111111111|69.888888888888886|78.1111111111111|53.222222222222214|48.777777777777771|50.333333333333329|77.777777777777771|53.333333333333329|62.222222222222214|72.1111111111111|87.1111111111111|59.444444444444436|112.1111111111111|70|74|63|75.666666666666657|94.555555555555543|60.1111111111111|72.666666666666657|67.666666666666657|54.333333333333329|76.222222222222214|83.444444444444429|41|64.777777777777771|71.444444444444429|57.777777777777771|64.1111111111111|56.888888888888886|69.333333333333329|44.777777777777771|75.666666666666657|73.222222222222214|50.1111111111111|65.1111111111111|62.888888888888886|70.444444444444429|74.666666666666657|73.444444444444429|59.777777777777771|47.666666666666664|69.888888888888886|83|47.777777777777771|49.222222222222214|53.1111111111111|72.555555555555543|21.888888888888886|56|69.555555555555543|60.666666666666664|67.1111111111111|60.1111111111111|76.222222222222214|59.444444444444436|66.555555555555543|120.77777777777777|72.555555555555543|69.333333333333329|54.55555555555555|71.666666666666657|128.66666666666666|50.444444444444436|53.333333333333329|66.444444444444429|94.666666666666657|120.2222222222222|91.444444444444429|54.222222222222214|35.222222222222214|42.888888888888886|41.666666666666664|59.333333333333329|72.777777777777771|90.333333333333329|75.666666666666657|65.1111111111111|62.444444444444436|68.1111111111111|63.222222222222214|58|61.1111111111111|66|62.444444444444436|71.444444444444429|64.555555555555543|66.777777777777771|47.777777777777771|60.888888888888886|76.555555555555543|60.666666666666664|69.444444444444429|51.55555555555555|63.333333333333329|61.333333333333329|68.666666666666657|72.555555555555543|66.222222222222214|22.333333333333332|86.666666666666657|75.777777777777771|56.1111111111111|72|73.666666666666657|104.44444444444443|58.333333333333329|49.666666666666664|61.222222222222214|59.1111111111111|49.55555555555555|64.555555555555543|69|51|63.333333333333329|55.888888888888886|163.77777777777777|95.2222222222222|82|63.55555555555555|196.33333333333331|70.1111111111111|77.333333333333329|60.666666666666664|85.888888888888872|74.444444444444429|74.444444444444429|0|68.555555555555543|81.222222222222214|56.222222222222214|78.444444444444429|59.55555555555555|66.555555555555543|68.444444444444429|74.666666666666657|77.555555555555543|95.888888888888872|84.1111111111111|64.444444444444429|41.444444444444443|54.888888888888886|74.444444444444429|58.666666666666664|47.333333333333329|77|54.222222222222214|74.555555555555543|48.777777777777771|86|80.555555555555543|38.666666666666664|63.888888888888886|64.555555555555543|75.555555555555543|55|62.222222222222214|72.222222222222214|84.1111111111111|56|60.333333333333329|53.222222222222214|54.333333333333329|72.888888888888886|79.555555555555543|60.777777777777771|47.55555555555555|78.333333333333329|70.777777777777771|94.2222222222222|67|87|65.555555555555543|59.222222222222214|84.1111111111111|72.222222222222214|53.777777777777771|50.888888888888886|76.444444444444429|56.777777777777771|57|77.333333333333329|60.55555555555555|50.1111111111111|81.333333333333329|55.333333333333329|73.555555555555543|53|54|60.888888888888886|73.777777777777771|52.666666666666664|55.777777777777771|79.555555555555543|60.444444444444436|65.444444444444429|53.55555555555555|64.1111111111111|68.777777777777771|68.444444444444429|67.222222222222214|56.333333333333329|65.888888888888886|91.444444444444429|73.777777777777771|54.1111111111111|58.777777777777771|91.888888888888872|96.333333333333329|97|60.666666666666664|60.55555555555555|97.777777777777771|100.55555555555554|56.444444444444436|114.55555555555554|63|74|62.777777777777771|77.222222222222214|59.666666666666664|73.666666666666657|54.1111111111111|66.666666666666657|64.555555555555543|75.222222222222214|88.777777777777771|68.666666666666657|82.1111111111111|80.444444444444429|42.666666666666664|74.1111111111111|140.66666666666666|59.888888888888886|61.1111111111111|50.666666666666664|58.333333333333329|70.777777777777771|82|50.444444444444436|73.1111111111111|93.555555555555543|73.888888888888886|72.777777777777771|74.333333333333329|78.888888888888886|72.666666666666657|82.444444444444429|377|75.333333333333329|66|63.777777777777771|80.666666666666657|95.888888888888872|59.888888888888886|48.222222222222214|55|60.222222222222214|60.777777777777771|72.666666666666657|71|85|82.555555555555543|67.333333333333329|67.1111111111111|69.555555555555543|78.444444444444429|32|65.222222222222214|74.444444444444429|82.222222222222214|0|76.1111111111111|78.888888888888886|105.55555555555554|85.222222222222214|63|63.888888888888886|81.555555555555543|83.777777777777771|58.333333333333329|73.777777777777771|54.55555555555555|71.333333333333329|87.2222222222222|48.1111111111111|88|78.888888888888886|71.1111111111111|83.555555555555543|65.1111111111111|67.777777777777771|65.444444444444429|63.55555555555555|64.444444444444429|55.777777777777771|62.777777777777771|79.777777777777771|55|83.666666666666657|65.555555555555543|87.555555555555543|70.1111111111111|61.777777777777771|91.333333333333329|69.1111111111111|78.333333333333329|65.1111111111111|63.444444444444436|78.222222222222214|57.444444444444436|61|59.666666666666664|76.222222222222214|88.2222222222222|130.33333333333331|70.888888888888886|89|68|81.333333333333329|54.55555555555555|57.333333333333329|79.777777777777771|98.2222222222222|48.444444444444436|86.1111111111111|72|83.333333333333329|77.666666666666657|92.777777777777771|68.555555555555543|98.777777777777771|5|61.222222222222214|60.444444444444436|78|67|61.888888888888886|45.1111111111111|66.1111111111111|75.333333333333329|59.666666666666664|62|60.333333333333329|85.888888888888872|64.333333333333329|58.777777777777771|60.55555555555555|65.1111111111111|78.444444444444429|69.1111111111111|80.777777777777771|110.44444444444443|93.333333333333329|79.1111111111111|71.333333333333329|49.333333333333329|93.1111111111111|67.888888888888886|62|89.333333333333329|84.444444444444429|89.666666666666657|54.666666666666664|92.555555555555543|84.888888888888886|96.1111111111111|57.888888888888886|95.333333333333329|62.55555555555555|80|71.888888888888886|57.666666666666664|73.444444444444429|65.444444444444429|62.55555555555555|77.888888888888886|69.1111111111111|90.666666666666657|50.222222222222214|49.55555555555555|55.333333333333329|62.333333333333329|57.333333333333329|67.1111111111111|54.888888888888886|74.222222222222214|78.666666666666657|67.777777777777771|59.444444444444436|21.888888888888886|67|56.222222222222214|58.1111111111111|67.555555555555543|60.666666666666664|54.777777777777771|52|71.444444444444429|66|72.555555555555543|72.333333333333329|77.1111111111111|48.222222222222214|74.333333333333329|69.777777777777771|66.666666666666657|54.333333333333329|115.66666666666666|53|99.1111111111111|57.666666666666664|57.55555555555555|74.222222222222214|65.444444444444429|56.444444444444436|89.333333333333329|62.333333333333329|51.333333333333329|59.888888888888886|80.1111111111111|95.555555555555543|56.55555555555555|56|52.444444444444436|64.888888888888886|73.222222222222214|73.333333333333329|84.888888888888886|55.55555555555555|105.33333333333333|61.1111111111111|66.555555555555543|56.666666666666664|74.555555555555543|83.1111111111111|76.1111111111111|92.666666666666657|71.444444444444429|66.888888888888886|63|70.888888888888886|69.333333333333329|80.777777777777771|67|31.55555555555555|72|146.11111111111109|57.444444444444436|27.55555555555555|40.111111111111107|81.1111111111111|52.55555555555555|173|95.444444444444429|69.666666666666657|67.888888888888886|79|76.444444444444429|67.222222222222214|12.555555555555554|68.555555555555543|61|93.2222222222222|86.444444444444429|60.444444444444436|66.666666666666657|77|69.555555555555543|56.666666666666664|73.777777777777771|79.666666666666657|78.666666666666657|101.1111111111111|85.555555555555543|92.777777777777771|58.444444444444436|52.222222222222214|71.555555555555543|66.666666666666657|49.55555555555555|68|65.888888888888886|58.888888888888886|65.555555555555543|29.777777777777775|101.77777777777777|58.444444444444436|79.777777777777771|82|53.888888888888886|22.222222222222218|73.666666666666657|55.333333333333329|70.888888888888886|61.333333333333329|70.444444444444429|69.777777777777771|110.1111111111111|63.222222222222214|63.777777777777771|90.333333333333329|28.777777777777775|47.222222222222214|43.888888888888886|45.55555555555555|63.777777777777771|71.444444444444429|86.1111111111111|57.222222222222214|59.222222222222214|47.666666666666664|66.333333333333329|82.1111111111111|80.333333333333329|70|63.1111111111111|52.666666666666664|56.55555555555555|85.1111111111111|69.1111111111111|72.222222222222214|75.222222222222214|70.666666666666657|66.888888888888886|64.888888888888886|65.1111111111111|64.444444444444429|81|78.444444444444429|62.444444444444436|81.888888888888886|63.444444444444436|57.444444444444436|69.222222222222214|73.333333333333329|49.333333333333329|69.888888888888886|89.777777777777771|61.444444444444436|75.555555555555543|48.666666666666664|52.333333333333329|64|48.222222222222214|74.333333333333329|76.1111111111111|77.1111111111111|85.222222222222214|64.777777777777771|92.666666666666657|56.55555555555555|60.333333333333329|55.888888888888886|76.444444444444429|65.777777777777771|64.888888888888886|98.444444444444429|79.555555555555543|62.1111111111111|77.777777777777771|60.222222222222214|92.777777777777771|71.333333333333329|61.1111111111111|84.888888888888886|45.888888888888886|53.444444444444436|28.888888888888886|44|66.444444444444429|83.444444444444429|154.55555555555554|56.666666666666664|65.333333333333329|88.777777777777771|71.1111111111111|88.666666666666657|76.888888888888886|62.444444444444436|84.444444444444429|64.444444444444429|96.666666666666657|60.666666666666664|63.888888888888886|63.888888888888886|54.444444444444436|72.333333333333329|69.333333333333329|72.555555555555543|54.1111111111111|72.777777777777771|82.444444444444429|67.444444444444429|117.88888888888887|66|96.888888888888872|81.444444444444429|62.1111111111111|71.222222222222214|59.666666666666664|90.666666666666657|66.222222222222214|96.444444444444429|128.88888888888886|54|59.1111111111111|69.888888888888886|63.222222222222214|66.666666666666657|80.333333333333329|59|61.777777777777771|64|72.777777777777771|71.222222222222214|75.555555555555543|64.1111111111111|58.888888888888886|60.666666666666664|73.1111111111111|89.333333333333329|67.666666666666657|76.333333333333329|67.333333333333329|67.444444444444429|67.888888888888886|89.444444444444429|53.666666666666664|64.555555555555543|90.333333333333329|48.444444444444436|72.888888888888886|57.444444444444436|79.666666666666657|77.333333333333329|61.666666666666664|68.888888888888886|43.777777777777771|54.222222222222214|57|67.444444444444429|41.55555555555555|58.777777777777771|62.666666666666664|87.555555555555543|103.33333333333333|72.333333333333329|51.444444444444436|69.222222222222214|95.333333333333329|55.777777777777771|63.333333333333329|87.1111111111111|94.1111111111111|70.333333333333329|37.222222222222214|127.77777777777777|50.1111111111111|106.1111111111111|88.1111111111111|67.888888888888886|66|58.222222222222214|66.444444444444429|83.777777777777771|60.222222222222214|64.333333333333329|75.1111111111111|56.55555555555555|60.888888888888886|66.1111111111111|59.1111111111111|187.4444444444444|59.777777777777771|57.777777777777771|62.55555555555555|78.777777777777771|63.55555555555555|73.333333333333329|80.666666666666657|127.44444444444443|68|89.555555555555543|76.777777777777771|47.777777777777771|69.888888888888886|56.55555555555555|74.666666666666657|139.2222222222222|58|63.666666666666664|134.2222222222222|77.666666666666657|77.1111111111111|111.1111111111111|51.777777777777771|68.222222222222214|49.55555555555555|51.666666666666664|67.333333333333329|77|72.444444444444429|55.888888888888886|73.888888888888886|55.444444444444436|76.1111111111111|210.77777777777774|132.33333333333331|73.555555555555543|78.666666666666657|160.66666666666666|110.55555555555554|59.888888888888886|63.1111111111111|55.888888888888886|77.666666666666657|56.444444444444436|60.888888888888886|77.666666666666657|68.222222222222214|60.1111111111111|55.333333333333329|70.666666666666657|44.666666666666664|56.777777777777771|61.888888888888886|56.444444444444436|60.777777777777771|55.666666666666664|77.555555555555543|89.1111111111111|95.777777777777771|17.555555555555554|73.1111111111111|60.666666666666664|70|92.333333333333329|77.1111111111111|64.555555555555543|58.777777777777771|64.888888888888886|70.888888888888886|61.444444444444436|78.222222222222214|55.777777777777771|63.1111111111111|95.444444444444429|95.555555555555543|56.888888888888886|75|66.222222222222214|83.666666666666657|56.888888888888886|73.1111111111111|58.666666666666664|62.888888888888886|88.666666666666657|63.222222222222214|52.55555555555555|69|83.666666666666657|100.2222222222222|16.888888888888886|63.222222222222214|54.666666666666664|66.666666666666657|48.1111111111111|72.333333333333329|72.444444444444429|146.33333333333331|68.666666666666657|66.333333333333329|85.1111111111111|76.777777777777771|70.222222222222214|70|66.777777777777771|63|69.666666666666657|90.333333333333329|71.666666666666657|79.1111111111111|75.222222222222214|71.555555555555543|100.44444444444443|68|53|56.55555555555555|59.55555555555555|77.444444444444429|67.444444444444429|59.55555555555555|56.222222222222214|73.777777777777771|54.444444444444436|63|59|65.777777777777771|54.444444444444436|153.11111111111109|106.33333333333333|53.888888888888886|65.444444444444429|81|73.555555555555543|77.1111111111111|57.444444444444436|71.888888888888886|69.555555555555543|56.1111111111111|67.777777777777771|64.444444444444429|78.888888888888886|46.777777777777771|56.333333333333329|87.1111111111111|63.1111111111111|88.666666666666657|70.222222222222214|61.888888888888886|61.333333333333329|66.555555555555543|52.444444444444436|90|60.55555555555555|53.333333333333329|135.66666666666666|59.55555555555555|89|69.666666666666657|104.66666666666666|70.777777777777771|66.444444444444429|70.555555555555543|97|52.888888888888886|57.222222222222214|81.444444444444429|67.1111111111111|69.666666666666657|64.333333333333329|76.555555555555543|111.44444444444443|53.55555555555555|52.222222222222214|74.1111111111111|56.55555555555555|69.777777777777771|98.888888888888872|56.55555555555555|80.555555555555543|62.1111111111111|41.111111111111107|89.777777777777771|85.777777777777771|75.777777777777771|64.333333333333329|63.333333333333329|62.777777777777771|81|60.777777777777771|49.333333333333329|61.55555555555555|62.888888888888886|65.666666666666657|56.666666666666664|73.222222222222214|45.666666666666664|74.666666666666657|71.222222222222214|62|3|64.555555555555543|113.88888888888887|76.1111111111111|80|73.333333333333329|60.55555555555555|122.1111111111111|64.1111111111111|115.2222222222222|74.555555555555543|37.666666666666664|89.2222222222222|94.666666666666657|71.1111111111111|87.888888888888872|63.1111111111111|63.777777777777771|201.4444444444444|72.888888888888886|114.2222222222222|101.44444444444443|56.777777777777771|47.666666666666664|56|61.222222222222214|111.77777777777777|90.444444444444429|134.11111111111109|106.33333333333333|69.333333333333329|173.4444444444444|79.888888888888886|104|97.666666666666657|30.666666666666664|48.55555555555555|73.333333333333329|155.66666666666666|61.444444444444436|87.555555555555543|0|258.66666666666663|85.333333333333329|19|34.666666666666664|90|56.55555555555555|127.2222222222222|84|20.666666666666664|73.222222222222214|83.555555555555543|11.555555555555554|58.55555555555555|93.888888888888872|111|46.55555555555555|89|81.555555555555543|89|63.55555555555555|49.888888888888886|89|134.66666666666666|54.55555555555555|52.1111111111111|115.33333333333333|71.666666666666657|209.33333333333331|122.88888888888887|55.1111111111111|53|92.777777777777771|131.88888888888886|166.33333333333331|49.1111111111111|120.2222222222222|78.222222222222214|0|80.777777777777771|62.888888888888886|91.333333333333329|78.333333333333329|79|156.33333333333331|43.333333333333329|69.444444444444429|64.444444444444429|92.333333333333329|64.444444444444429|65.444444444444429|90.2222222222222|94.777777777777771|166.11111111111109|125.2222222222222|209.33333333333331|50.777777777777771|60.55555555555555|71.888888888888886|88.555555555555543|100.66666666666666|53.888888888888886|0|76|170.55555555555554|100|122.44444444444443|84.444444444444429|81.222222222222214|101.77777777777777|108.2222222222222|79.333333333333329|75|11.888888888888888|77.444444444444429|96.555555555555543|69|21.777777777777775|196.4444444444444|81.1111111111111|104.55555555555554|80.333333333333329|74.444444444444429|72|60.444444444444436|137.44444444444443|57.666666666666664|68.888888888888886|59|91.666666666666657|85.777777777777771|112.88888888888887|63|4.8888888888888884|15.777777777777775|105|68.666666666666657|112.77777777777777|122.77777777777777|67.222222222222214|57.888888888888886|129.44444444444443|19.333333333333332|108.77777777777777|75.888888888888886|68.222222222222214|103.2222222222222|107.55555555555554|46|58.777777777777771|51.888888888888886|69.444444444444429|63.55555555555555|39.55555555555555|88.444444444444429|51.222222222222214|104|90|161.44444444444443|131.77777777777777|98|111.2222222222222|59.666666666666664|51.666666666666664|131|76.333333333333329|65.333333333333329|97.444444444444429|67.666666666666657|80.444444444444429|96.444444444444429|56.222222222222214|68.777777777777771|88.555555555555543|0|128|85.444444444444429|124.55555555555554|135.11111111111109|120.88888888888887|68.777777777777771|45.888888888888886|484.55555555555549|44.777777777777771|27.777777777777775|18.111111111111107|79.777777777777771|99.666666666666657|85.1111111111111|98.888888888888872|57.333333333333329|86.1111111111111|71|33|65.888888888888886|129.55555555555554|31.444444444444443|67.1111111111111|83|83.888888888888886|145.2222222222222|63.444444444444436|68.333333333333329|54.1111111111111|108.33333333333333|74.888888888888886|70.888888888888886|14.444444444444443|149.55555555555554|68.666666666666657|121.33333333333333|106.33333333333333|65.666666666666657|78.1111111111111|88.2222222222222|41.666666666666664|81.555555555555543|75.777777777777771|93.888888888888872|81.777777777777771|56.222222222222214|52.666666666666664|91.2222222222222|79.777777777777771|60.333333333333329|101.1111111111111|104.66666666666666|91.555555555555543|76.1111111111111|281.88888888888886|55|187.2222222222222|79|109.1111111111111|99.777777777777771|85.1111111111111|132.77777777777777|110.55555555555554|54.666666666666664|67.888888888888886|9.11111111111111|92.666666666666657|104.2222222222222|80.666666666666657|74.222222222222214|0|27.222222222222218|77.888888888888886|60.444444444444436|96|106.33333333333333|88.1111111111111|101.1111111111111|101.66666666666666|114.2222222222222|102|70.777777777777771|54.444444444444436|75.222222222222214|105.2222222222222|88.777777777777771|0|103.44444444444443|20.666666666666664|59.888888888888886|94.888888888888872|75.777777777777771|62|47.444444444444436|51.222222222222214|83.444444444444429|66.888888888888886|63.666666666666664|487.22222222222217|5.8888888888888875|27.333333333333332|104.55555555555554|178.4444444444444|37.333333333333329|56.222222222222214|33.666666666666664|75.1111111111111|80.666666666666657|169.11111111111109|0|53.888888888888886|87.2222222222222|48.333333333333329|38.222222222222214|90.777777777777771|69.777777777777771|38.444444444444443|122.66666666666666|126.55555555555554|64.555555555555543|54.222222222222214|89.1111111111111|48|88|67.333333333333329|71.333333333333329|116.44444444444443|243.66666666666666|81.555555555555543|39.444444444444443|71.666666666666657|166.66666666666666|65.1111111111111|72|71.222222222222214|160.55555555555554|92.1111111111111|181.4444444444444|90|12.777777777777775|33.777777777777771|57.777777777777771|69|142.33333333333331|68.555555555555543|31|106.88888888888887|78.1111111111111|87.777777777777771|134.55555555555554|90.444444444444429|0|73.888888888888886|129.88888888888886|82.777777777777771|65.666666666666657|53.888888888888886|65.555555555555543|90.777777777777771|77.1111111111111|192.33333333333331|23.444444444444443|73.555555555555543|99.333333333333329|35|12.555555555555554|76.888888888888886|104.55555555555554|64.666666666666657|85.555555555555543|100.66666666666666|91.444444444444429|65.666666666666657|65.333333333333329|82.333333333333329|79.777777777777771|115.77777777777777|84.222222222222214|216.2222222222222|59.888888888888886|99.2222222222222|111.33333333333333|33.333333333333329|113.55555555555554|58.777777777777771|133.33333333333331|152.33333333333331|26.222222222222218|124.77777777777777|89.555555555555543|128.77777777777777|107.44444444444443|71.222222222222214|42|114.55555555555554|99.888888888888872|165.66666666666666|81.888888888888886|59.444444444444436|63.333333333333329|49.333333333333329|116.1111111111111|80.1111111111111|65.333333333333329|75.444444444444429|80.222222222222214|70.1111111111111|149|5.1111111111111107|73.888888888888886|8.3333333333333321|227.33333333333331|71.1111111111111|74.666666666666657|158|86|79|55.222222222222214|107.77777777777777|76.444444444444429|74.444444444444429|244.77777777777774|99.444444444444429|70.666666666666657|128.55555555555554|44|23.111111111111107|111.66666666666666|142.88888888888886|66.222222222222214|170|58.1111111111111|50.333333333333329|80|80.333333333333329|63.333333333333329|90.444444444444429|57.222222222222214|80.666666666666657|59|148.77777777777777|39.222222222222214|86.777777777777771|87.777777777777771|72.1111111111111|77.333333333333329|53|51.55555555555555|50.55555555555555|82.333333333333329|82.777777777777771|64.333333333333329|67.444444444444429|97|155.33333333333331|15.888888888888888|81.777777777777771|98.666666666666657|142.2222222222222|93.777777777777771|82.222222222222214|113.1111111111111|57.222222222222214|94.2222222222222|86.2222222222222|57.888888888888886|167.55555555555554|62.1111111111111|79.888888888888886|55.222222222222214|100.2222222222222|52|59.55555555555555|69.222222222222214|59.444444444444436|102.2222222222222|0|69.666666666666657|100.66666666666666|44.55555555555555|85.666666666666657|84.222222222222214|167.77777777777777|63.777777777777771|105.77777777777777|68|77.1111111111111|90.2222222222222|89.666666666666657|80.555555555555543|75.1111111111111|67.1111111111111|82.333333333333329|10.111111111111111|144.77777777777777|83.1111111111111|99.1111111111111|72.666666666666657|64|95.444444444444429|72|45|47.1111111111111|80.333333333333329|126|93.555555555555543|107.1111111111111|99.1111111111111|92.2222222222222|100.66666666666666|134|102.44444444444443|188.2222222222222|113.55555555555554|94.888888888888872|80.777777777777771|98.555555555555543|59.222222222222214|100.66666666666666|42.333333333333329|96|152.66666666666666|85.666666666666657|0|106|83.555555555555543|80.888888888888886|74.777777777777771|57|0|90.1111111111111|57.666666666666664|121.1111111111111|180.77777777777774|62|95.777777777777771|53.333333333333329|89.777777777777771|30.111111111111107|12|79.888888888888886|91.666666666666657|60.888888888888886|54.222222222222214|212.66666666666666|53.777777777777771|111.88888888888887|15.777777777777775|65.333333333333329|54.333333333333329|222.66666666666666|88.555555555555543|148.11111111111109|71.222222222222214|162.11111111111109|202.11111111111109|67|99|57.333333333333329|25|52.222222222222214|108.2222222222222|39.333333333333329|58.777777777777771|119.88888888888887|45.666666666666664|88.777777777777771|75.1111111111111|85.1111111111111|99.555555555555543|8.6666666666666661|89.1111111111111|210.11111111111109|0|124.77777777777777|23.333333333333332|95.1111111111111|81.888888888888886|68|59.333333333333329|66.666666666666657|64.888888888888886|83.333333333333329|81.222222222222214|63.777777777777771|91.888888888888872|134|83.333333333333329|63.888888888888886|34.777777777777771|18.666666666666664|84.555555555555543|55.888888888888886|4.333333333333333|80.888888888888886|62.888888888888886|75.333333333333329|90.444444444444429|86.555555555555543|56|93|72.222222222222214|53|133|85.333333333333329|66.555555555555543|56|0|29.888888888888886|100.77777777777777|72.1111111111111|94.888888888888872|74.666666666666657|68.444444444444429|77.333333333333329|118.55555555555554|75.333333333333329|75.888888888888886|76.555555555555543|54.222222222222214|68.888888888888886|3.4444444444444438|85.888888888888872|125.44444444444443|120.1111111111111|98.777777777777771|90.444444444444429|77.222222222222214|113.88888888888887|182.2222222222222|55.444444444444436|36.55555555555555|116.55555555555554|76|101.44444444444443|15.333333333333332|199.4444444444444|106.77777777777777|101.88888888888887|74.1111111111111|83.666666666666657|47.444444444444436|64.333333333333329|69|81.777777777777771|66.888888888888886|74.555555555555543|106.55555555555554|63.333333333333329|0|135.66666666666666|74.222222222222214|99.777777777777771|75.888888888888886|156.77777777777777|120.88888888888887|96.888888888888872|47.1111111111111|96.1111111111111|39.222222222222214|37.111111111111107|26.444444444444443|68.666666666666657|72|98.444444444444429|116.2222222222222|64.666666666666657|54|76.777777777777771|94.444444444444429|66.666666666666657|30.666666666666664|49.888888888888886|73.888888888888886|110.44444444444443|80|77.666666666666657|111.2222222222222|50.888888888888886|106.1111111111111|69.555555555555543|86.444444444444429|10.444444444444443|83.222222222222214|74|54.333333333333329|100.1111111111111|51.55555555555555|19|76.333333333333329|0|19.444444444444443|109.33333333333333|77.666666666666657|52.1111111111111|55.888888888888886|90.1111111111111|67.1111111111111|162.88888888888886|0|94.2222222222222|47.777777777777771|9.6666666666666661|108.77777777777777|80.555555555555543|144|94.777777777777771|10.111111111111111|209.77777777777774|72.333333333333329|60.888888888888886|86.888888888888872|94.555555555555543|78.888888888888886|107.55555555555554|75.222222222222214|76.1111111111111|77.555555555555543|106.88888888888887|35.888888888888886|58|85.444444444444429|118|122.88888888888887|67.555555555555543|111.44444444444443|101|62.333333333333329|104.44444444444443|108.55555555555554|69.333333333333329|152.88888888888886|20.333333333333332|94.444444444444429|62.333333333333329|8.5555555555555536|82.888888888888886|49|71.555555555555543|76.777777777777771|51.55555555555555|0|86.555555555555543|57.444444444444436|94.888888888888872|91.1111111111111|35.444444444444443|100.2222222222222|58.1111111111111|54.222222222222214|107.55555555555554|101.77777777777777|110.88888888888887|12.444444444444443|74.666666666666657|90|78.444444444444429|16.777777777777775|114|39.333333333333329|99.2222222222222|63.333333333333329|59.222222222222214|70.1111111111111|57.55555555555555|74.666666666666657|94|50.222222222222214|98.777777777777771|103.33333333333333|65.1111111111111|111.44444444444443|73.222222222222214|121.77777777777777|59.333333333333329|109|64.555555555555543|60.222222222222214|82.333333333333329|73.444444444444429|94.555555555555543|45.666666666666664|0|102.1111111111111|49.1111111111111|37.111111111111107|2.7777777777777772|12.333333333333332|78.444444444444429|62.222222222222214|88.2222222222222|61.222222222222214|43.222222222222214|127.55555555555554|93.555555555555543|106.88888888888887|148.66666666666666|39.777777777777771|58.777777777777771|66.1111111111111|54.444444444444436|95.1111111111111|15.444444444444443|22.888888888888886|76.222222222222214|88.444444444444429|57|60.222222222222214|73.1111111111111|68.888888888888886|89.333333333333329|72.222222222222214|81.1111111111111|68.888888888888886|92.555555555555543|102.88888888888887|281.22222222222217|87.1111111111111|74.555555555555543|74.888888888888886|98.444444444444429|91|68.777777777777771|65.666666666666657|89.2222222222222|43.777777777777771|79.444444444444429|64.444444444444429|69.333333333333329|67.666666666666657|78.666666666666657|97.888888888888872|102.1111111111111|82.222222222222214|61.777777777777771|62.444444444444436|46.333333333333329|38.777777777777771|43.666666666666664|77.666666666666657|80.555555555555543|87.444444444444429|69.888888888888886|75.888888888888886|31.333333333333332|51|60.1111111111111|149.44444444444443|57.666666666666664|24.333333333333332|72.777777777777771|60.888888888888886|69|81.444444444444429|138.2222222222222|189.55555555555554|59.333333333333329|75.1111111111111|141.88888888888886|90.777777777777771|143.55555555555554|148.33333333333331|131.33333333333331|113.1111111111111|89.1111111111111|92.888888888888872|237.77777777777774|84.666666666666657|64.333333333333329|63.888888888888886|57|70.777777777777771|95.888888888888872|56.888888888888886|64.222222222222214|73.222222222222214|76.1111111111111|43.777777777777771|71|133.55555555555554|119.1111111111111|202.2222222222222|44.444444444444436|116.2222222222222|125.44444444444443|118.1111111111111|58.55555555555555|70.1111111111111|45.666666666666664|77.1111111111111|89.333333333333329|48.55555555555555|91.1111111111111|57.222222222222214|8.5555555555555536|104.55555555555554|88.777777777777771|132.44444444444443|146.44444444444443|111.77777777777777|131.33333333333331|14.444444444444443|166.33333333333331|60.777777777777771|66.666666666666657|75.333333333333329|46.55555555555555|62.55555555555555|147.88888888888886|69.888888888888886|43.888888888888886|46.333333333333329|53.333333333333329|106.33333333333333|27.444444444444443|73|0|71.555555555555543|162.77777777777777|82.666666666666657|111.66666666666666|18|74.888888888888886|123.33333333333333|68|80.444444444444429|14.777777777777775|61.222222222222214|90.1111111111111|107.55555555555554|63.444444444444436|49.333333333333329|68.1111111111111|86.2222222222222|90.444444444444429|85|24.777777777777775|62.444444444444436|59.1111111111111|65.444444444444429|71.222222222222214|144.11111111111109|60.444444444444436|19.444444444444443|90|125.44444444444443|68.1111111111111|41.777777777777771|75.1111111111111|54.888888888888886|117.88888888888887|98.555555555555543|61.222222222222214|41.333333333333329|149.11111111111109|54|58|118.44444444444443|73.444444444444429|74|75.888888888888886|109.1111111111111|115|84.555555555555543|59.222222222222214|23.444444444444443|81.222222222222214|103.66666666666666|6|49.888888888888886|64.444444444444429|93.555555555555543|87|182.4444444444444|63|51.444444444444436|98.555555555555543|194.11111111111109|100.66666666666666|100.88888888888887|85.444444444444429|92.1111111111111|21|130.33333333333331|57.777777777777771|23.333333333333332|74|167.33333333333331|136|62.888888888888886|147.33333333333331|125.77777777777777|68.777777777777771|75.666666666666657|114|60|90.777777777777771|52.666666666666664|11.444444444444443|69.444444444444429|3.2222222222222219|94.444444444444429|63.333333333333329|91.555555555555543|80.444444444444429|34.444444444444443|100.33333333333333|77.888888888888886|61.55555555555555|55.1111111111111|116.55555555555554|16.444444444444443|72.888888888888886|158.33333333333331|85.444444444444429|166.77777777777777|41.222222222222214|68|171.11111111111109|51.1111111111111|79.1111111111111|6.333333333333333|69.222222222222214|81.333333333333329|67.666666666666657|116.88888888888887|71.888888888888886|55.333333333333329|231.55555555555554|129.2222222222222|144.2222222222222|64.555555555555543|63|60.1111111111111|94.444444444444429|107.88888888888887|77.555555555555543|66.444444444444429|67.777777777777771|100.2222222222222|130.55555555555554|85|84.777777777777771|64.222222222222214|82.444444444444429|88|84.777777777777771|66.555555555555543|26.333333333333332|67.1111111111111|79.444444444444429|46|89.888888888888872|33.55555555555555|79.666666666666657|98|60.777777777777771|77.222222222222214|57.55555555555555|97.777777777777771|94.1111111111111|63.1111111111111|63.333333333333329|91.777777777777771|122.77777777777777|95|80.888888888888886|65|127.88888888888887|92.666666666666657|152.2222222222222|61|59.1111111111111|71|70|122.1111111111111|0|104.66666666666666|102.77777777777777|85.333333333333329|149.55555555555554|91.333333333333329|49.55555555555555|88.333333333333329|22.888888888888886|106.1111111111111|103.88888888888887|18.666666666666664|93.666666666666657|63.55555555555555|91.888888888888872|56.777777777777771|52.1111111111111|55.55555555555555|236.11111111111109|59.444444444444436|88.666666666666657|64.444444444444429|58.444444444444436|103.66666666666666|92.777777777777771|147.88888888888886|76.444444444444429|84.222222222222214|11.333333333333332|99|82|158.88888888888886|63.888888888888886|91.333333333333329|31.666666666666664|116.66666666666666|104.77777777777777|136.55555555555554|112.2222222222222|242.33333333333331|40|65.444444444444429|78.666666666666657|100.2222222222222|104.1111111111111|66.333333333333329|81.555555555555543|77.1111111111111|52.777777777777771|37.444444444444443|49.222222222222214|90.1111111111111|77|78.333333333333329|90.444444444444429|18.888888888888886|56.666666666666664|76.777777777777771|74.1111111111111|71.555555555555543|89.1111111111111|70.1111111111111|119.2222222222222|17.111111111111107|77.222222222222214|101.44444444444443|89.2222222222222|27|50.888888888888886|81.444444444444429|66.777777777777771|60.1111111111111|126.66666666666666|71.444444444444429|74|38.111111111111107|69.888888888888886|90.333333333333329|37.222222222222214|72.666666666666657|73|100.55555555555554|28.333333333333332|57.222222222222214|113|5.5555555555555545|3.1111111111111107|60.222222222222214|70.555555555555543|83.888888888888886|0|75.1111111111111|78.888888888888886|51.666666666666664|89.1111111111111|102.88888888888887|58.222222222222214|13.555555555555554|119.66666666666666|88.2222222222222|74.333333333333329|110|95.444444444444429|40.333333333333329|47.444444444444436|76.1111111111111|109|74.333333333333329|80.444444444444429|71.1111111111111|80.777777777777771|151.44444444444443|71.888888888888886|60.666666666666664|93.777777777777771|106.88888888888887|71.222222222222214|11.555555555555554|82.666666666666657|79.555555555555543|51.333333333333329|65.444444444444429|77.666666666666657|167.55555555555554|79.444444444444429|59.333333333333329|76.555555555555543|25.333333333333332|67.444444444444429|97.1111111111111|97.1111111111111|169.55555555555554|15.555555555555554|69.333333333333329|84.777777777777771|40.333333333333329|80.222222222222214|78.333333333333329|41.111111111111107|87.888888888888872|85.222222222222214|91.666666666666657|154.77777777777777|131.2222222222222|73.666666666666657|20.111111111111107|62.444444444444436|53.333333333333329|44.777777777777771|115.88888888888887|104|77.1111111111111|132.33333333333331|80.333333333333329|67.444444444444429|241.4444444444444|87.888888888888872|55.1111111111111|86.444444444444429|95.1111111111111|117|74.333333333333329|125.1111111111111|76.666666666666657|73.444444444444429|80.1111111111111|17.111111111111107|89.888888888888872|71.333333333333329|77|92.777777777777771|103.88888888888887|54.888888888888886|73.333333333333329|29.666666666666664|16.111111111111107|57.333333333333329|58.666666666666664|56.666666666666664|122.77777777777777|60.222222222222214|76.444444444444429|128.33333333333331|125.77777777777777|88.2222222222222|79.666666666666657|89.444444444444429|71.777777777777771|81.222222222222214|74.777777777777771|51|135.77777777777777|161.11111111111109|132.77777777777777|94|87.777777777777771|26.444444444444443|94|21.444444444444443|150.11111111111109|65.1111111111111|84.222222222222214|67.333333333333329|0|46|119.44444444444443|6.7777777777777768|50.777777777777771|29.444444444444443|153.55555555555554|83.777777777777771|46.1111111111111|25.888888888888886|104.1111111111111|115.66666666666666|67.666666666666657|12.444444444444443|50.444444444444436|117.33333333333333|153.44444444444443|104.77777777777777|74.333333333333329|117.66666666666666|69.666666666666657|56.333333333333329|0|164.55555555555554|158.11111111111109|83.888888888888886|22.777777777777775|66.666666666666657|63.777777777777771|117|59.222222222222214|46|70.1111111111111|95.1111111111111|32.888888888888886|105.77777777777777|29.666666666666664|76.888888888888886|71.444444444444429|60.222222222222214|82.1111111111111|53.777777777777771|92.777777777777771|41.444444444444443|320.33333333333331|78.888888888888886|88|62.1111111111111|94|113.1111111111111|74.333333333333329|61.55555555555555|7.4444444444444438|122.44444444444443|81.444444444444429|59.444444444444436|76.555555555555543|135.66666666666666|104|81|62.1111111111111|56.333333333333329|68.333333333333329|72|3.2222222222222219|121.88888888888887|77.777777777777771|290.66666666666663|0|0|66.888888888888886|73.333333333333329|116.44444444444443|62.888888888888886|55.444444444444436|158.2222222222222|101.66666666666666|64|70.888888888888886|58|188.33333333333331|84.333333333333329|138.55555555555554|84.777777777777771|63|89.888888888888872|97.444444444444429|71.222222222222214|69.222222222222214|68.1111111111111|63.444444444444436|172.55555555555554|34.888888888888886|45.777777777777771|55.777777777777771|89.444444444444429|73.888888888888886|89.777777777777771|52.444444444444436|77.555555555555543|83.666666666666657|166.11111111111109|64.1111111111111|85.777777777777771|73.666666666666657|113|104.88888888888887|75.333333333333329|66.777777777777771|71.888888888888886|94.333333333333329|94.666666666666657|79.444444444444429|76.222222222222214|76.222222222222214|75.1111111111111|121.66666666666666|74.444444444444429|94.888888888888872|111.2222222222222|48.444444444444436|99|40.222222222222214|166.55555555555554|86.333333333333329|81.666666666666657|143.2222222222222|68.555555555555543|73.222222222222214|198|102.2222222222222|104.66666666666666|51.55555555555555|76.777777777777771|88.333333333333329|74.777777777777771|29|49.222222222222214|81|114.33333333333333|80.555555555555543|91|63.888888888888886|65.222222222222214|102.2222222222222|55.222222222222214|50.1111111111111|99.888888888888872|109.1111111111111|78.555555555555543|16.777777777777775|62.55555555555555|16.444444444444443|93.2222222222222|113.66666666666666|106.77777777777777|170.55555555555554|11.666666666666666|74.666666666666657|0|62.55555555555555|87.333333333333329|64.444444444444429|9.11111111111111|72|95.777777777777771|131.77777777777777|64.666666666666657|34.55555555555555|61.1111111111111|135.33333333333331|77|59.55555555555555|61.777777777777771|78.666666666666657|122.55555555555554|109.33333333333333|69.444444444444429|160.55555555555554|148.44444444444443|98.2222222222222|100.55555555555554|79.666666666666657|63.333333333333329|110.88888888888887|158.66666666666666|43.55555555555555|110.88888888888887|129|59.222222222222214|76.888888888888886|71|122.2222222222222|67.555555555555543|117.1111111111111|69|91.888888888888872|91.2222222222222|91.1111111111111|68|96.1111111111111|69.333333333333329|102.55555555555554|74.444444444444429|63.888888888888886|77.888888888888886|102.55555555555554|269.55555555555554|69.1111111111111|17|61.777777777777771|135.66666666666666|51.222222222222214|27.777777777777775|66|63.666666666666664|92.1111111111111|75.888888888888886|46.444444444444436|67.444444444444429|72.222222222222214|130.66666666666666|45|100.66666666666666|90.777777777777771|126.88888888888887|87.777777777777771|89.888888888888872|98.444444444444429|104|92.444444444444429|81.888888888888886|68.444444444444429|142.44444444444443|215|61.333333333333329|102.44444444444443|81.222222222222214|75.777777777777771|67.888888888888886|112.77777777777777|80.222222222222214|141.2222222222222|72.666666666666657|87.444444444444429|110.44444444444443|70|212.4444444444444|109.2222222222222|81.222222222222214|104.44444444444443|73.777777777777771|107.33333333333333|51.333333333333329|83.555555555555543|51.55555555555555|80.555555555555543|127.44444444444443|36.888888888888886|206|44.333333333333329|33.666666666666664|93.888888888888872|53.777777777777771|59.1111111111111|72.888888888888886|130.66666666666666|150|93.888888888888872|14.777777777777775|89.2222222222222|45.777777777777771|63.222222222222214|109.2222222222222|147.55555555555554|81.666666666666657|57.888888888888886|34.888888888888886|0|101.2222222222222|46.666666666666664|101.66666666666666|159.88888888888886|45.666666666666664|134.88888888888886|169.33333333333331|83.222222222222214|79.555555555555543|124.66666666666666|0|88.333333333333329|54.888888888888886|31.222222222222218|66|194.88888888888886|122.77777777777777|92.2222222222222|78.333333333333329|63.777777777777771|188.2222222222222|61|0|51.888888888888886|63.888888888888886|242.4444444444444|73.666666666666657|89.333333333333329|121.55555555555554|151.55555555555554|84.888888888888886|140.11111111111109|125.2222222222222|99.555555555555543|66.666666666666657|72.1111111111111|106.44444444444443|26.111111111111107|151.11111111111109|68.333333333333329|55.888888888888886|88|68.555555555555543|63.55555555555555|79.777777777777771|50.444444444444436|39.777777777777771|90.666666666666657|98|43.55555555555555|106.1111111111111|20|78.444444444444429|62|0|113.77777777777777|43.444444444444436|84|87.1111111111111|88|76.1111111111111|97.444444444444429|56.1111111111111|110.77777777777777|58.1111111111111|15.888888888888888|86.333333333333329|39.111111111111107|99.888888888888872|106.2222222222222|96.444444444444429|79.222222222222214|44.777777777777771|66.333333333333329|164.11111111111109|20.111111111111107|61.444444444444436|99.888888888888872|124.1111111111111|93.444444444444429|70.1111111111111|61.888888888888886|111|93.2222222222222|73.888888888888886|86.1111111111111|85.1111111111111|160.2222222222222|84.333333333333329|75.1111111111111|90.1111111111111|71.777777777777771|74.444444444444429|31.777777777777775|78.222222222222214|109.1111111111111|81.333333333333329|76.333333333333329|123.33333333333333|78.888888888888886|66.444444444444429|67.444444444444429|119.1111111111111|81.888888888888886|76.1111111111111|90.1111111111111|21.55555555555555|90.2222222222222|146|85.444444444444429|167.66666666666666|83.555555555555543|32.777777777777771|67|123.77777777777777|146.44444444444443|68.333333333333329|94.333333333333329|32.333333333333329|88.2222222222222|83.888888888888886|61.1111111111111|112.2222222222222|107.55555555555554|72.666666666666657|58.888888888888886|64|56.888888888888886|64.333333333333329|131|90|76.1111111111111|81.555555555555543|95.555555555555543|79.222222222222214|115|78.555555555555543|17.777777777777775|11.666666666666666|76.1111111111111|68.333333333333329|200.4444444444444|70|4|93.888888888888872|52.777777777777771|57.444444444444436|62.666666666666664|39.444444444444443|52.1111111111111|59.1111111111111|83.444444444444429|253.11111111111109|82.1111111111111|94.555555555555543|45.777777777777771|52.666666666666664|72|70|86.444444444444429|69.222222222222214|155.44444444444443|83.333333333333329|68.888888888888886|180.77777777777774|86.2222222222222|38.222222222222214|73|27.111111111111107|24.888888888888886|97.555555555555543|68.555555555555543|89.1111111111111|69.1111111111111|48|0|77.444444444444429|79.888888888888886|46.1111111111111|15.222222222222221|63.222222222222214|100.77777777777777|66.1111111111111|42.333333333333329|61.333333333333329|81.1111111111111|131|107.55555555555554|115.1111111111111|98.555555555555543|114.77777777777777|29.666666666666664|101.2222222222222|74.777777777777771|81.222222222222214|122.88888888888887|71.222222222222214|56|46.1111111111111|75.666666666666657|71.444444444444429|45.55555555555555|38.777777777777771|79.444444444444429|91.555555555555543|98|39.333333333333329|188.2222222222222|104.1111111111111|109.44444444444443|68.888888888888886|86.777777777777771|83.555555555555543|88.777777777777771|132|43.777777777777771|92.444444444444429|120.1111111111111|69.444444444444429|41.222222222222214|159.66666666666666|121.1111111111111|15.111111111111109|104.88888888888887|62.888888888888886|154.55555555555554|126.2222222222222|37.55555555555555|126.44444444444443|105.33333333333333|74.666666666666657|104.1111111111111|65.666666666666657|187.77777777777774|62.666666666666664|56|70.1111111111111|37.333333333333329|73.222222222222214|179.4444444444444|41|0|5.1111111111111107|59.1111111111111|70.555555555555543|75.555555555555543|58.444444444444436|129.66666666666666|118.2222222222222|116.88888888888887|97.555555555555543|99.888888888888872|99.333333333333329|62.888888888888886|56.222222222222214|82.1111111111111|83|70.444444444444429|59.888888888888886|55.222222222222214|106|117.88888888888887|108.33333333333333|156.77777777777777|119.88888888888887|42.111111111111107|115.2222222222222|38|63|73.666666666666657|68.444444444444429|103.44444444444443|54.1111111111111|55.444444444444436|139.11111111111109|4.2222222222222214|80.444444444444429|253.33333333333331|66.555555555555543|130.66666666666666|136.77777777777777|63.666666666666664|69.777777777777771|93|87|61.777777777777771|105|21.777777777777775|207.11111111111109|173.77777777777774|490.77777777777771|147.2222222222222|72.222222222222214|50.55555555555555|62|137.88888888888886|74.333333333333329|83.1111111111111|110.55555555555554|0|136.55555555555554|21.111111111111107|109.77777777777777|90.777777777777771|54.222222222222214|66.666666666666657|113.1111111111111|72.555555555555543|76|117.33333333333333|73.777777777777771|85.888888888888872|89.1111111111111|51.666666666666664|76.777777777777771|85.333333333333329|96.555555555555543|114.66666666666666|66.333333333333329|143|74.333333333333329|133|75.666666666666657|70.888888888888886|74|185.11111111111109|83.333333333333329|81.1111111111111|101.2222222222222|104.33333333333333|65.1111111111111|60.666666666666664|90.1111111111111|183.11111111111109|64.222222222222214|84.777777777777771|109.1111111111111|158.77777777777777|68.444444444444429|39.222222222222214|89.888888888888872|43.222222222222214|79|125.55555555555554|57.777777777777771|70.333333333333329|58.666666666666664|67.1111111111111|165.55555555555554|136.77777777777777|14.666666666666666|90.2222222222222|85.444444444444429|32.666666666666664|40.777777777777771|114.1111111111111|101.55555555555554|115.55555555555554|102.33333333333333|72.888888888888886|85.666666666666657|73.222222222222214|129|16.555555555555554|76.666666666666657|86.2222222222222|88.2222222222222|83|16.888888888888886|83.1111111111111|194.88888888888886|55.1111111111111|541.44444444444434|65|37.111111111111107|72.888888888888886|93.333333333333329|71.444444444444429|79.444444444444429|72.888888888888886|80.1111111111111|63.777777777777771|96.2222222222222|67.888888888888886|47.666666666666664|87.666666666666657|114|80.333333333333329|87.555555555555543|69.444444444444429|71.555555555555543|94.2222222222222|78|110|66.777777777777771|70.888888888888886|188.33333333333331|57.222222222222214|71.444444444444429|76.666666666666657|88.666666666666657|58|113.2222222222222|141.77777777777777|75.888888888888886|89.444444444444429|31.777777777777775|72.777777777777771|100.1111111111111|97.2222222222222|84.1111111111111|118.44444444444443|70|43|93.2222222222222|154.44444444444443|148|82.555555555555543|62|36.888888888888886|84|77.777777777777771|108.33333333333333|131|83.666666666666657|62.444444444444436|93.444444444444429|103|68|105.55555555555554|69.666666666666657|81.1111111111111|64|118.44444444444443|78.666666666666657|36.222222222222214|94.555555555555543|77.222222222222214|39.666666666666664|106.77777777777777|55.333333333333329|24.888888888888886|86|117.33333333333333|12.555555555555554|32|45|44.55555555555555|99.888888888888872|9|13.444444444444443|89.666666666666657|50.444444444444436|90.555555555555543|85.222222222222214|112.77777777777777|92|50.1111111111111|56.333333333333329|80.333333333333329|149.33333333333331|90.888888888888872|86.1111111111111|56.333333333333329|26.55555555555555|10.333333333333332|95.444444444444429|101|64.1111111111111|85.777777777777771|93.444444444444429|15.666666666666666|2.5555555555555554|92.2222222222222|55.55555555555555|132.33333333333331|177.77777777777774|58.444444444444436|111.77777777777777|64.333333333333329|57.1111111111111|71.666666666666657|86.555555555555543|78.222222222222214|58.888888888888886|99.777777777777771|32|132|81.222222222222214|96.666666666666657|117|223.77777777777774|99.1111111111111|104.66666666666666|81.666666666666657|93.2222222222222|57.333333333333329|117.33333333333333|97.888888888888872|90.1111111111111|79.666666666666657|44|75|65.333333333333329|99.2222222222222|86.2222222222222|77.333333333333329|80.333333333333329|132.77777777777777|152.33333333333331|123.44444444444443|92.777777777777771|96.444444444444429|59.222222222222214|242.4444444444444|118.55555555555554|194.33333333333331|54.444444444444436|29.111111111111107|73|49.444444444444436|105.1111111111111|38|70.555555555555543|147.55555555555554|149.11111111111109|55.1111111111111|74.222222222222214|98.666666666666657|18.222222222222221|69|93.2222222222222|40.222222222222214|103.33333333333333|86.1111111111111|67.666666666666657|60.1111111111111|5|5.4444444444444438|83.444444444444429|99.1111111111111|82.1111111111111|111.88888888888887|67|56.1111111111111|19.111111111111107|88.1111111111111|122.44444444444443|0|61|85.222222222222214|133.11111111111109|92.1111111111111|53.222222222222214|57.222222222222214|131.88888888888886|34.333333333333329|93.888888888888872|77.555555555555543|77.333333333333329|94.888888888888872|62.333333333333329|34.55555555555555|82.555555555555543|52.888888888888886|7.6666666666666661|184.2222222222222|113.55555555555554|60.333333333333329|84|73.333333333333329|42.111111111111107|58.888888888888886|98.777777777777771|10|133.77777777777777|9.5555555555555536|105.66666666666666|64.555555555555543|0|24.888888888888886|110|83.222222222222214|42.888888888888886|112|61.1111111111111|124|126.2222222222222|54.777777777777771|163|95.444444444444429|95.2222222222222|92.888888888888872|117.44444444444443|144|73.1111111111111|38.55555555555555|110.2222222222222|27.888888888888886|16.111111111111107|78.1111111111111|92.2222222222222|105.44444444444443|105.66666666666666|67.777777777777771|49.444444444444436|82.444444444444429|84.444444444444429|96.888888888888872|127.66666666666666|158.2222222222222|180.11111111111109|99.666666666666657|35.333333333333329|38.333333333333329|46.55555555555555|44.1111111111111|159.44444444444443|123.33333333333333|71.777777777777771|99.2222222222222|62.777777777777771|73.666666666666657|128.44444444444443|78.333333333333329|97.1111111111111|112.44444444444443|41.666666666666664|155.44444444444443|77.333333333333329|136.33333333333331|368.8888888888888|159.44444444444443|72.1111111111111|121.2222222222222|118.88888888888887|113.55555555555554|48.666666666666664|24.333333333333332|93.2222222222222|72.555555555555543|275.66666666666663|72|187.88888888888886|32.55555555555555|91.666666666666657|105.2222222222222|124.55555555555554|91.777777777777771|165.11111111111109|62.666666666666664|0|71|142.2222222222222|96.333333333333329|17.777777777777775|111.55555555555554|78.333333333333329|67.333333333333329|101.44444444444443|46.444444444444436|78.444444444444429|2.2222222222222219|88.777777777777771|82.444444444444429|45.1111111111111|111.77777777777777|87.666666666666657|77|91.555555555555543|128.44444444444443|37.777777777777771|80.333333333333329|0|86.1111111111111|4.333333333333333|136.2222222222222|81.333333333333329|53.55555555555555|102.1111111111111|80.1111111111111|68.1111111111111|87.666666666666657|74.666666666666657|29.444444444444443|70.222222222222214|99|81.888888888888886|104.1111111111111|15.666666666666666|94.1111111111111|57.444444444444436|0|96.2222222222222|91.777777777777771|12.444444444444443|47.666666666666664|61.666666666666664|71.555555555555543|73|55.1111111111111|96.777777777777771|77.444444444444429|81.888888888888886|51.888888888888886|5.6666666666666661|53|93.555555555555543|52.222222222222214|58.777777777777771|25.111111111111107|72.888888888888886|103.66666666666666|114.77777777777777|68.666666666666657|61.777777777777771|94.444444444444429|70|84.222222222222214|68.555555555555543|43.1111111111111|86.1111111111111|64.888888888888886|69.888888888888886|57.1111111111111|36.888888888888886|71.666666666666657|73.222222222222214|18.444444444444443|75.777777777777771|113.44444444444443|67.555555555555543|73.444444444444429|57.222222222222214|89.888888888888872|87.666666666666657|65.777777777777771|57.1111111111111|129.88888888888886|65.333333333333329|63.888888888888886|60.666666666666664|96.888888888888872|93.1111111111111|62.1111111111111|170.33333333333331|102.55555555555554|88.2222222222222|61.55555555555555|109.2222222222222|97.333333333333329|14.444444444444443|88.666666666666657|62|62.333333333333329|31|94.777777777777771|62.777777777777771|70.888888888888886|67.1111111111111|13.777777777777775|103.55555555555554|73.1111111111111|49|61.1111111111111|52.55555555555555|64.222222222222214|66.777777777777771|60.888888888888886|68|63|120.44444444444443|64.555555555555543|97.555555555555543|9.7777777777777768|94.888888888888872|100.66666666666666|22.777777777777775|58.666666666666664|76.1111111111111|121.88888888888887|51.777777777777771|91.555555555555543|100.55555555555554|8.3333333333333321|10.777777777777775|69.444444444444429|78.222222222222214|81.222222222222214|78.1111111111111|50.888888888888886|72.555555555555543|75.555555555555543|96.555555555555543|92.666666666666657|97.2222222222222|66.666666666666657|90.555555555555543|59.444444444444436|53.666666666666664|56.444444444444436|106.44444444444443|173.33333333333331|28.222222222222218|69.777777777777771|71.777777777777771|64.444444444444429|129.55555555555554|74.666666666666657|56.333333333333329|8.8888888888888875|123.33333333333333|91.444444444444429|121.77777777777777|102.77777777777777|90.1111111111111|103.55555555555554|75.777777777777771|68.222222222222214|58.55555555555555|77.777777777777771|150.11111111111109|77.888888888888886|92.444444444444429|113.33333333333333|62.1111111111111|60.55555555555555|72.666666666666657|67.1111111111111|250.66666666666666|87.2222222222222|117.33333333333333|62.444444444444436|54.444444444444436|131.33333333333331|116.88888888888887|206.4444444444444|117.77777777777777|53.888888888888886|45.333333333333329|71.444444444444429|108.2222222222222|62.777777777777771|109.33333333333333|226.88888888888886|49.1111111111111|62.222222222222214|54.666666666666664|63.1111111111111|122.2222222222222|63.777777777777771|77|55.444444444444436|97.555555555555543|129.77777777777777|24.444444444444443|50.333333333333329|115.33333333333333|21.222222222222221|55.444444444444436|69.222222222222214|352.8888888888888|52.888888888888886|68.444444444444429|237.88888888888886|94.888888888888872|80.1111111111111|63.55555555555555|4.6666666666666661|86.888888888888872|65.777777777777771|107.2222222222222|34.777777777777771|184|63.222222222222214|41.333333333333329|94.1111111111111|98.1111111111111|147.11111111111109|53.777777777777771|69.777777777777771|90.333333333333329|138|56.55555555555555|171.55555555555554|207.4444444444444|89.444444444444429|61.888888888888886|69.333333333333329|63|99.2222222222222|107|74.333333333333329|80.777777777777771|85|94.666666666666657|80.1111111111111|88.555555555555543|108.44444444444443|10.333333333333332|201.77777777777774|62.777777777777771|71|69.555555555555543|58.444444444444436|110.44444444444443|64.222222222222214|69.777777777777771|78.333333333333329|0|95.333333333333329|90.333333333333329|697.55555555555543|179.55555555555554|116.66666666666666|89|103|115|50.222222222222214|52.888888888888886|90.333333333333329|104.77777777777777|62.888888888888886|157.77777777777777|57.222222222222214|68.666666666666657|59|105.55555555555554|70.666666666666657|63|50.444444444444436|110.88888888888887|79.777777777777771|198.77777777777774|117.1111111111111|46.222222222222214|54.1111111111111|3|1|66.666666666666657|70.777777777777771|52.333333333333329|70.222222222222214|62.333333333333329|98.666666666666657|64.666666666666657|69.222222222222214|0|117.55555555555554|5.4444444444444438|51.1111111111111|98.555555555555543|71.888888888888886|97.444444444444429|162.77777777777777|16.888888888888886|63.55555555555555|56.55555555555555|86.888888888888872|102.88888888888887|85.222222222222214|43.1111111111111|102.33333333333333|75.444444444444429|124.33333333333333|13.555555555555554|81.888888888888886|76.333333333333329|14.555555555555554|178.88888888888886|53.333333333333329|134.88888888888886|162.33333333333331|14.333333333333332|87.1111111111111|64.777777777777771|107.33333333333333|32.666666666666664|112.33333333333333|124.88888888888887|46.222222222222214|265.11111111111109|53.1111111111111|61|86.1111111111111|57.666666666666664|70.666666666666657|67.777777777777771|75.1111111111111|68.777777777777771|10.444444444444443|133.2222222222222|68.333333333333329|110.55555555555554|75.444444444444429|80.1111111111111|118.1111111111111|111.2222222222222|87.2222222222222|128.88888888888886|89|62.55555555555555|61.1111111111111|86.555555555555543|122.1111111111111|24.55555555555555|128.77777777777777|76.1111111111111|97.444444444444429|189.77777777777774|68.1111111111111|54.333333333333329|78.666666666666657|68.444444444444429|250.77777777777774|21|8.8888888888888875|151.77777777777777|82.444444444444429|114.33333333333333|52|61.333333333333329|76.888888888888886|82.666666666666657|93.777777777777771|80.1111111111111|80.666666666666657|194.11111111111109|35.777777777777771|107.66666666666666|110.44444444444443|112.44444444444443|98.666666666666657|22.666666666666664|63.444444444444436|100.2222222222222|132.77777777777777|198.2222222222222|93.888888888888872|68.444444444444429|96.888888888888872|82.1111111111111|64.444444444444429|15|79.1111111111111|32.55555555555555|0|100.44444444444443|66.333333333333329|96.777777777777771|105.33333333333333|63|104.77777777777777|203.77777777777774|132.66666666666666|79.333333333333329|83.666666666666657|45|51|96.1111111111111|81.888888888888886|43.666666666666664|92.1111111111111|121.88888888888887|182.2222222222222|26.888888888888886|34.888888888888886|115.55555555555554|76.333333333333329|84.555555555555543|128.33333333333331|86|59|120.66666666666666|74.1111111111111|48|236.11111111111109|111.44444444444443|115.1111111111111|55.222222222222214|77.333333333333329|81.777777777777771|78.444444444444429|90|125.55555555555554|71.888888888888886|63.1111111111111|98.555555555555543|30.333333333333332|69.1111111111111|53.1111111111111|27.888888888888886|117.77777777777777|129.77777777777777|58.333333333333329|89.666666666666657|185.88888888888886|66.777777777777771|91.333333333333329|56.444444444444436|114.88888888888887|102|76.888888888888886|77.222222222222214|78|27.666666666666664|100|50.777777777777771|201.11111111111109|84.555555555555543|75|42.111111111111107|58|50.222222222222214|83.222222222222214|251.88888888888886|16.888888888888886|117.1111111111111|83.444444444444429|134.2222222222222|137|95.1111111111111|139.55555555555554|136|9.8888888888888875|66.1111111111111|85.222222222222214|92.666666666666657|89.888888888888872|26|53.777777777777771|95.777777777777771|91.1111111111111|113.88888888888887|72.888888888888886|98.555555555555543|91.888888888888872|251.88888888888886|106.77777777777777|106.77777777777777|87.1111111111111|53.666666666666664|70.333333333333329|15.777777777777775|135.2222222222222|238|55.777777777777771|100.77777777777777|61.222222222222214|99.333333333333329|105.66666666666666|69.555555555555543|93.555555555555543|104.66666666666666|56.333333333333329|84|72.666666666666657|110.88888888888887|100.66666666666666|103.77777777777777|122|76.222222222222214|77.666666666666657|113.1111111111111|113.77777777777777|82.555555555555543|46|118.66666666666666|46.888888888888886|44.666666666666664|137.88888888888886|56.333333333333329|82.333333333333329|69.1111111111111|139|106.77777777777777|89.444444444444429|0|140.11111111111109|78.1111111111111|64.666666666666657|59.1111111111111|130.88888888888886|95.777777777777771|69.888888888888886|200.2222222222222|118.55555555555554|85.666666666666657|117.88888888888887|88.888888888888872|95.333333333333329|117.66666666666666|38.888888888888886|66.333333333333329|67.222222222222214|79.1111111111111|112.77777777777777|69.555555555555543|243.77777777777774|97.2222222222222|86.2222222222222|62.888888888888886|24.888888888888886|81.777777777777771|62.1111111111111|52.888888888888886|2.4444444444444442|75|68.888888888888886|120.55555555555554|58.333333333333329|143|66.666666666666657|72.777777777777771|111.55555555555554|53|83.222222222222214|53.1111111111111|85.777777777777771|71.666666666666657|75.333333333333329|129.2222222222222|84.666666666666657|88.444444444444429|72.333333333333329|46.666666666666664|123.33333333333333|87.333333333333329|117.2222222222222|121|89.555555555555543|46.444444444444436|68.1111111111111|85.222222222222214|85.333333333333329|25.111111111111107|52.1111111111111|193.55555555555554|112.33333333333333|128.77777777777777|74.1111111111111|58.444444444444436|130.66666666666666|101.44444444444443|59.666666666666664|110.88888888888887|142.66666666666666|148|56.55555555555555|61|0|74.333333333333329|30.111111111111107|59.222222222222214|109.77777777777777|106.88888888888887|90.1111111111111|20.666666666666664|60|119.44444444444443|60.333333333333329|150.66666666666666|66|60.55555555555555|105.77777777777777|183.55555555555554|71.333333333333329|75.333333333333329|97.555555555555543|44.666666666666664|56.55555555555555|64.555555555555543|111.55555555555554|83.888888888888886|115.88888888888887|29.111111111111107|114.66666666666666|44.55555555555555|103.55555555555554|73|143|53.888888888888886|111.1111111111111|86.1111111111111|74.555555555555543|125.66666666666666|78.777777777777771|72.333333333333329|158.44444444444443|50.1111111111111|99.1111111111111|101.2222222222222|104.55555555555554|58|107|92.444444444444429|39.777777777777771|94.1111111111111|78.888888888888886|79.777777777777771|43.666666666666664|16.444444444444443|95|76.333333333333329|151.66666666666666|115.2222222222222|134.33333333333331|67.888888888888886|78.666666666666657|127.55555555555554|74.333333333333329|77.777777777777771|0|1.6666666666666665|53|154.77777777777777|118.1111111111111|81.666666666666657|74.333333333333329|54.444444444444436|97.555555555555543|63|99.1111111111111|73.555555555555543|88.1111111111111|101.2222222222222|58.222222222222214|175.33333333333331|27.222222222222218|72.666666666666657|180.66666666666666|65.555555555555543|94.555555555555543|120.1111111111111|126.55555555555554|70.555555555555543|11.444444444444443|101.33333333333333|105.55555555555554|91.555555555555543|45.1111111111111|93.555555555555543|82|83.222222222222214|66|94.333333333333329|21|73.444444444444429|70.444444444444429|86.666666666666657|123|76.777777777777771|124|75|65.777777777777771|26.777777777777775|92|94.888888888888872|94.333333333333329|35.444444444444443|97.444444444444429|75.222222222222214|61.888888888888886|79.222222222222214|111.88888888888887|54|75.555555555555543|79.333333333333329|78.222222222222214|110|58.888888888888886|78.1111111111111|57.333333333333329|85|74.333333333333329|110.88888888888887|83.222222222222214|63.888888888888886|86.888888888888872|63.444444444444436|56|10.333333333333332|85.222222222222214|114|60.666666666666664|257.4444444444444|85.777777777777771|138.11111111111109|39.777777777777771|62.888888888888886|91.444444444444429|51|15.777777777777775|81|123.55555555555554|70|51.888888888888886|119.2222222222222|61.777777777777771|56.888888888888886|124.2222222222222|93.333333333333329|442.33333333333331|11.444444444444443|259.33333333333331|78.222222222222214|78.777777777777771|74.555555555555543|89.444444444444429|85.1111111111111|120.1111111111111|48.333333333333329|89.888888888888872|68|32.333333333333329|112.44444444444443|103.44444444444443|102.66666666666666|87.666666666666657|90.666666666666657|216.66666666666666|145.77777777777777|58.1111111111111|79.666666666666657|106|104.77777777777777|1075.8888888888887|145.88888888888886|85.777777777777771|98.1111111111111|53.1111111111111|74.888888888888886|87.1111111111111|60.1111111111111|109.66666666666666|64.666666666666657|91.777777777777771|34.444444444444443|212.11111111111109|284.22222222222217|89.888888888888872|40.111111111111107|152.77777777777777|103.33333333333333|6.333333333333333|108|91.777777777777771|73.555555555555543|69.1111111111111|123.55555555555554|100.55555555555554|93.2222222222222|54.222222222222214|78.777777777777771|3.8888888888888884|82.333333333333329|80.222222222222214|69.222222222222214|85|70.666666666666657|72.666666666666657|97.2222222222222|60.55555555555555|69.444444444444429|75.555555555555543|115.88888888888887|33.55555555555555|95.2222222222222|87|98.777777777777771|159.2222222222222|27.444444444444443|48|41.55555555555555|85.333333333333329|60.777777777777771|77.555555555555543|56.444444444444436|63.1111111111111|176.66666666666666|44.333333333333329|98.666666666666657|54.444444444444436|83.777777777777771|79.666666666666657|73.777777777777771|31.888888888888886|0|172.88888888888886|15.444444444444443|156.77777777777777|0|197.11111111111109|72.888888888888886|83.777777777777771|66.666666666666657|99.888888888888872|81.777777777777771|131.66666666666666|55.1111111111111|51.777777777777771|123.77777777777777|68.1111111111111|63|25|13.888888888888888|91.444444444444429|57.333333333333329|59.666666666666664|164.11111111111109|11.111111111111109|74.444444444444429|154.66666666666666|57.1111111111111|89|55.888888888888886|140.88888888888886|124.33333333333333|61.444444444444436|62.666666666666664|82|90.2222222222222|7.333333333333333|63.888888888888886|91.1111111111111|58.444444444444436|73.444444444444429|89.666666666666657|101.33333333333333|67.888888888888886|154.88888888888886|56.222222222222214|79.555555555555543|128.88888888888886|67.777777777777771|203.33333333333331|58.333333333333329|77.222222222222214|107.77777777777777|98.555555555555543|135.55555555555554|67.888888888888886|62.55555555555555|120.77777777777777|177.77777777777774|94.888888888888872|92.1111111111111|71.1111111111111|22.444444444444443|72.333333333333329|61.888888888888886|68|116.33333333333333|72.222222222222214|59.1111111111111|66.666666666666657|12.444444444444443|79.666666666666657|217|152.55555555555554|72.777777777777771|90.1111111111111|89.333333333333329|82.888888888888886|20.444444444444443|110.2222222222222|508.22222222222217|58|6.2222222222222214|122.33333333333333|80|114.88888888888887|80.1111111111111|75.666666666666657|124.77777777777777|108.66666666666666|64|64.222222222222214|87.1111111111111|64.222222222222214|67.555555555555543|0|69.1111111111111|146.2222222222222|65.888888888888886|90.555555555555543|88.1111111111111|66.555555555555543|75.888888888888886|96.444444444444429|26.55555555555555|55.777777777777771|100.44444444444443|70.444444444444429|180|93.1111111111111|19.222222222222221|106.2222222222222|82.333333333333329|0|83.333333333333329|64.222222222222214|82|57.666666666666664|348.55555555555549|68.555555555555543|57.444444444444436|60.222222222222214|74|48.333333333333329|70.444444444444429|120.2222222222222|140|81.777777777777771|127.55555555555554|115.55555555555554|0|91.666666666666657|90.333333333333329|109.55555555555554|73.777777777777771|120.77777777777777|354.77777777777771|0|78.888888888888886|103.2222222222222|90.1111111111111|78.777777777777771|87.1111111111111|72.1111111111111|95.333333333333329|111.2222222222222|75.444444444444429|59.55555555555555|0|73.666666666666657|125.44444444444443|79|36.222222222222214|77.1111111111111|93.777777777777771|48.666666666666664|69.333333333333329|83|127|60.777777777777771|341.66666666666663|93.444444444444429|74.666666666666657|0|126.2222222222222|53.1111111111111|34.55555555555555|83.333333333333329|97.666666666666657|7.8888888888888875|57.666666666666664|56.777777777777771|56.888888888888886|124.44444444444443|32.777777777777771|78|72.555555555555543|72.333333333333329|45.333333333333329|88.2222222222222|52.444444444444436|0|114.1111111111111|77.555555555555543|127.77777777777777|82|59.777777777777771|137.88888888888886|0|79.1111111111111|75.777777777777771|88|45.444444444444436|99.888888888888872|85.444444444444429|60.777777777777771|0|82.222222222222214|90.888888888888872|108.33333333333333|84.666666666666657|79.1111111111111|83.222222222222214|68.888888888888886|60.333333333333329|106.2222222222222|56.777777777777771|86|104.55555555555554|74.1111111111111|72.333333333333329|82.333333333333329|91.555555555555543|93.444444444444429|111.2222222222222|115.77777777777777|78.1111111111111|58.222222222222214|74.1111111111111|64.333333333333329|96.777777777777771|477.22222222222217|59.55555555555555|76.555555555555543|45.222222222222214|129|74.666666666666657|77.222222222222214|134.44444444444443|94.888888888888872|111.33333333333333|86.333333333333329|87|79.222222222222214|101.77777777777777|116|65.444444444444429|127.55555555555554|77.1111111111111|204.11111111111109|141.66666666666666|98.2222222222222|67.222222222222214|85.777777777777771|86.888888888888872|69.1111111111111|51.777777777777771|114.1111111111111|72.1111111111111|136.2222222222222|94.777777777777771|162.11111111111109|138.55555555555554|91.777777777777771|137.66666666666666|100.1111111111111|108.44444444444443|57.333333333333329|107.44444444444443|102.1111111111111|123.88888888888887|71.666666666666657|7.333333333333333|2.7777777777777772|84|83.333333333333329|98.888888888888872|64.444444444444429|86.1111111111111|110.66666666666666|206.66666666666666|115.66666666666666|0|127.2222222222222|123.33333333333333|68.222222222222214|105.2222222222222|80.222222222222214|71.777777777777771|300.88888888888886|100.55555555555554|80.666666666666657|83.1111111111111|83.777777777777771|173.11111111111109|77|91.2222222222222|92.666666666666657|135.44444444444443|85.555555555555543|143.44444444444443|63.444444444444436|119.77777777777777|60.1111111111111|174.77777777777774|88.333333333333329|78.1111111111111|61.666666666666664|98.2222222222222|59.222222222222214|0|142.88888888888886|148.11111111111109|82.888888888888886|107.66666666666666|85.777777777777771|148.2222222222222|108.55555555555554|81.333333333333329|94.1111111111111|71.888888888888886|125.55555555555554|348.4444444444444|36.444444444444443|105.33333333333333|102.1111111111111|84.666666666666657|82.777777777777771|24.444444444444443|61.666666666666664|183.66666666666666|81.1111111111111|107.88888888888887|58|96.444444444444429|50.444444444444436|7.333333333333333|60.777777777777771|117.33333333333333|61.888888888888886|150.55555555555554|82.222222222222214|138.33333333333331|83.666666666666657|30.333333333333332|137.77777777777777|70.777777777777771|79.555555555555543|92.666666666666657|56.666666666666664|0|105.44444444444443|89.444444444444429|68.222222222222214|46|63.1111111111111|75.666666666666657|61.333333333333329|82.1111111111111|222.2222222222222|70.888888888888886|33.222222222222214|56.777777777777771|93|131|94|28|539.22222222222217|70.666666666666657|178.66666666666666|95.1111111111111|276.33333333333331|89.2222222222222|88.555555555555543|98.333333333333329|59.777777777777771|92.333333333333329|97.1111111111111|60.666666666666664|71|99.888888888888872|59|307.22222222222217|96.777777777777771|93.666666666666657|81.333333333333329|88.777777777777771|54.444444444444436|99.666666666666657|95.444444444444429|122.1111111111111|121.2222222222222|92.777777777777771|66|77.222222222222214|116.66666666666666|63.55555555555555|59.333333333333329|66.222222222222214|73|61.444444444444436|89.666666666666657|96|70.666666666666657|98.444444444444429|103.44444444444443|83.1111111111111|143.2222222222222|56.444444444444436|102.66666666666666|82.555555555555543|48.777777777777771|60.444444444444436|81.444444444444429|195|52.55555555555555|77.1111111111111|52.333333333333329|111|105.2222222222222|93.666666666666657|36.333333333333329|55.777777777777771|144.88888888888886|75.333333333333329|74.1111111111111|83.666666666666657|192.11111111111109|67.666666666666657|35.888888888888886|127.44444444444443|78.888888888888886|72|72.555555555555543|12.888888888888888|110.1111111111111|221.66666666666666|189.66666666666666|60.888888888888886|72.333333333333329|34.444444444444443|88.444444444444429|76.444444444444429|99.444444444444429|23.777777777777775|44.222222222222214|80.222222222222214|112|90.2222222222222|87.555555555555543|103.33333333333333|72.555555555555543|95.333333333333329|51.888888888888886|82.777777777777771|114.33333333333333|86|104.44444444444443|152.11111111111109|53.1111111111111|67.222222222222214|88.777777777777771|54.444444444444436|138.66666666666666|107.33333333333333|88.333333333333329|86.444444444444429|142|54.1111111111111|76|55.222222222222214|165.77777777777777|59.666666666666664|113.66666666666666|47.888888888888886|115.44444444444443|80.777777777777771|140.77777777777777|70.222222222222214|6.5555555555555545|131.2222222222222|65.333333333333329|109.66666666666666|67.222222222222214|79.666666666666657|56.1111111111111|80|61.444444444444436|105|143.2222222222222|0|119.55555555555554|41.222222222222214|42.444444444444443|69.333333333333329|120.1111111111111|38.111111111111107|98|47|90.333333333333329|60.222222222222214|35.222222222222214|49.1111111111111|53|93.666666666666657|133.44444444444443|69.666666666666657|70|63.444444444444436|72|65.444444444444429|128.2222222222222|67.777777777777771|74.333333333333329|112.1111111111111|96.333333333333329|65.1111111111111|45.333333333333329|89.555555555555543|138.11111111111109|45.333333333333329|66.1111111111111|49|239.88888888888886|107.44444444444443|0|13.222222222222221|94.2222222222222|102.66666666666666|101.33333333333333|90.777777777777771|79.444444444444429|110.44444444444443|151.33333333333331|72.222222222222214|67.333333333333329|101.1111111111111|127.2222222222222|62.444444444444436|85.222222222222214|208.55555555555554|67.555555555555543|64.777777777777771|43.777777777777771|60.444444444444436|34.222222222222214|168.55555555555554|27.222222222222218|32.888888888888886|33.111111111111107|59.55555555555555|85.222222222222214|90.666666666666657|39|149.88888888888886|299.11111111111109|81.555555555555543|116.44444444444443|125.2222222222222|100.88888888888887|61.666666666666664|46.666666666666664|137|76.222222222222214|62|123.44444444444443|188.88888888888886|116.1111111111111|79.666666666666657|62.444444444444436|71.1111111111111|84.555555555555543|67.777777777777771|80.333333333333329|121.33333333333333|79.1111111111111|104.2222222222222|124|84.444444444444429|87|66.1111111111111|55.444444444444436|64.888888888888886|49.333333333333329|84.333333333333329|90.555555555555543|62.888888888888886|147.55555555555554|118.77777777777777|77.1111111111111|109.44444444444443|3|25.444444444444443|77.1111111111111|81.777777777777771|57.888888888888886|42.111111111111107|145.11111111111109|83|18.111111111111107|167.2222222222222|56.888888888888886|112.66666666666666|141.55555555555554|75.777777777777771|74.444444444444429|161|102.1111111111111|70.888888888888886|85.444444444444429|57|74.888888888888886|74.222222222222214|66.666666666666657|113|203.55555555555554|76.888888888888886|73.666666666666657|72.666666666666657|60.333333333333329|81|90|71.333333333333329|47.1111111111111|83.666666666666657|88.555555555555543|92.2222222222222|60|264.55555555555554|80.444444444444429|19|56.444444444444436|98.888888888888872|96|0|124|148.77777777777777|68.222222222222214|40.222222222222214|97.666666666666657|71.666666666666657|87.666666666666657|30.222222222222218|111|83.1111111111111|132.11111111111109|37.444444444444443|77.333333333333329|70.444444444444429|81.888888888888886|79.777777777777771|102.44444444444443|63.444444444444436|46.777777777777771|57.888888888888886|74.444444444444429|76.666666666666657|101.88888888888887|65.777777777777771|240.88888888888886|57.888888888888886|105.77777777777777|49.888888888888886|103.88888888888887|545.8888888888888|97.444444444444429|78.888888888888886|70.1111111111111|110.77777777777777|138.66666666666666|77.444444444444429|62|132.77777777777777|65.888888888888886|54.55555555555555|79.1111111111111|59.55555555555555|36.55555555555555|154.2222222222222|115.33333333333333|115|96.333333333333329|59.333333333333329|68.777777777777771|45.333333333333329|171.66666666666666|71.333333333333329|117.77777777777777|69.222222222222214|13.111111111111109|174|57.222222222222214|61.222222222222214|62.55555555555555|141.2222222222222|55.777777777777771|272|71.444444444444429|102.44444444444443|73.444444444444429|90.333333333333329|295.77777777777771|19.111111111111107|121.33333333333333|84|95.666666666666657|75.666666666666657|130.88888888888886|87.666666666666657|134.55555555555554|85.333333333333329|73.888888888888886|52.777777777777771|83.222222222222214|66.777777777777771|11.888888888888888|69.333333333333329|33.777777777777771|235.77777777777774|92.444444444444429|50.55555555555555|95.777777777777771|87.1111111111111|111.44444444444443|61.1111111111111|69|82.555555555555543|161.11111111111109|0|50.1111111111111|61.444444444444436|107.2222222222222|102.88888888888887|82.222222222222214|514.66666666666663|125.1111111111111|78.666666666666657|110.88888888888887|47.333333333333329|57.55555555555555|79.777777777777771|122.2222222222222|155.55555555555554|135.44444444444443|63.777777777777771|44|68.555555555555543|122|106.1111111111111|69.777777777777771|42.444444444444443|106.88888888888887|0|64.333333333333329|71|73.888888888888886|40|299.66666666666663|89|169.88888888888886|99.333333333333329|71.444444444444429|85.1111111111111|131.88888888888886|245|106.2222222222222|58.333333333333329|54.333333333333329|21.666666666666664|62.666666666666664|0|108.1111111111111|80.444444444444429|252.88888888888886|75|110.1111111111111|105.55555555555554|75.555555555555543|91.555555555555543|74.1111111111111|66.333333333333329|58.55555555555555|93.2222222222222|94.777777777777771|61|114|97.888888888888872|95|52.333333333333329|64.777777777777771|51.777777777777771|81.333333333333329|107|41.666666666666664|85.333333333333329|110.77777777777777|73.777777777777771|107|33|228.55555555555554|22.777777777777775|73.666666666666657|84.444444444444429|155.44444444444443|70.333333333333329|53.222222222222214|82.777777777777771|51.333333333333329|84.555555555555543|56.1111111111111|89.444444444444429|91.444444444444429|64.777777777777771|128.2222222222222|58.444444444444436|137.77777777777777|76.1111111111111|81.555555555555543|59.444444444444436|58.333333333333329|154.2222222222222|113.1111111111111|53.222222222222214|92.666666666666657|80.666666666666657|148.66666666666666|77.222222222222214|23.111111111111107|31.777777777777775|70.888888888888886|50.888888888888886|0|57.666666666666664|68.777777777777771|110.1111111111111|58.55555555555555|106.55555555555554|54.666666666666664|86.666666666666657|47.777777777777771|95|0|259.11111111111109|91.1111111111111|240.33333333333331|83.666666666666657|80.777777777777771|80.777777777777771|69|103.77777777777777|78.1111111111111|69.888888888888886|96.333333333333329|85.444444444444429|70.777777777777771|61.55555555555555|15.333333333333332|53.777777777777771|94.444444444444429|34.444444444444443|66.222222222222214|73.222222222222214|73.333333333333329|63.55555555555555|104.66666666666666|77.888888888888886|84.444444444444429|141.44444444444443|58.777777777777771|54.333333333333329|82.777777777777771|57.222222222222214|84.333333333333329|44.777777777777771|97.666666666666657|54.333333333333329|58.1111111111111|110|77.888888888888886|63.888888888888886|55.444444444444436|87.1111111111111|103.55555555555554|404.22222222222217|68.222222222222214|85.888888888888872|112.66666666666666|108.33333333333333|112.55555555555554|38.444444444444443|91.666666666666657|72.888888888888886|96.333333333333329|43.666666666666664|107.88888888888887|92.2222222222222|112.1111111111111|59|111|0|55.222222222222214|145.2222222222222|160.66666666666666|137.2222222222222|31|84.555555555555543|180.33333333333331|56.222222222222214|121.88888888888887|88.888888888888872|94|71.888888888888886|45.888888888888886|59|56.666666666666664|88.1111111111111|51.222222222222214|70.666666666666657|74.555555555555543|72|79.444444444444429|85.1111111111111|87.333333333333329|69.444444444444429|87.1111111111111|71.333333333333329|45.1111111111111|73.222222222222214|66.1111111111111|111.77777777777777|0|45.888888888888886|63.55555555555555|49.1111111111111|67.444444444444429|158.55555555555554|50|52.888888888888886|78.1111111111111|98.666666666666657|68.444444444444429|98.666666666666657|72.222222222222214|61.55555555555555|67|60.666666666666664|17.555555555555554|33.111111111111107|53.222222222222214|306.77777777777771|167.88888888888886|83.333333333333329|129.33333333333331|192.88888888888886|41.55555555555555|75.777777777777771|80.555555555555543|0|68.1111111111111|90.888888888888872|158.11111111111109|30.777777777777775|25.444444444444443|117.33333333333333|71.444444444444429|125.66666666666666|84.444444444444429|50.55555555555555|86.888888888888872|111.66666666666666|71.1111111111111|19.555555555555554|87|18.888888888888886|488.22222222222217|98.1111111111111|41.666666666666664|39.444444444444443|94.444444444444429|82.444444444444429|63.55555555555555|58.55555555555555|73.555555555555543|162|54.444444444444436|18.222222222222221|105.1111111111111|109.2222222222222|129.77777777777777|56.666666666666664|180.4444444444444|73|68.888888888888886|74|97.888888888888872|75.1111111111111|118.66666666666666|131|65.333333333333329|68.1111111111111|36.222222222222214|89.666666666666657|60.444444444444436|98.333333333333329|77|23.55555555555555|78.1111111111111|97.777777777777771|77.444444444444429|48|25|73.333333333333329|82.777777777777771|77.777777777777771|87.444444444444429|50.444444444444436|117.55555555555554|78.666666666666657|81.555555555555543|67.444444444444429|99.666666666666657|40.222222222222214|18.555555555555554|18.777777777777775|64|114.2222222222222|59|66.888888888888886|107.44444444444443|71|74.222222222222214|47.444444444444436|130.44444444444443|53.666666666666664|82.444444444444429|76.555555555555543|102.1111111111111|63.777777777777771|101|111|64.555555555555543|75.888888888888886|104.1111111111111|77.1111111111111|47.333333333333329|270.22222222222217|74.666666666666657|67.444444444444429|123|106.88888888888887|59.1111111111111|64.1111111111111|0|103|61.55555555555555|51.1111111111111|23.444444444444443|9.6666666666666661|122.1111111111111|236.88888888888886|112.88888888888887|72.444444444444429|115.88888888888887|67.444444444444429|76|110.33333333333333|105.1111111111111|80.666666666666657|99|104.2222222222222|86.444444444444429|100.1111111111111|146.77777777777777|135|75.333333333333329|19|85.333333333333329|111.55555555555554|122.1111111111111|81.1111111111111|81.555555555555543|154.2222222222222|94.777777777777771|21.777777777777775|74.1111111111111|94.1111111111111|51.777777777777771|101.77777777777777|77.666666666666657|28.888888888888886|86.888888888888872|21.222222222222221|71.222222222222214|110.77777777777777|98.888888888888872|49.333333333333329|81.222222222222214|293|82.777777777777771|109.44444444444443|105.88888888888887|164.11111111111109|97.444444444444429|120.55555555555554|54.55555555555555|62.444444444444436|117.44444444444443|100.33333333333333|116|38.111111111111107|91|163.2222222222222|0|77|39.333333333333329|89.2222222222222|63.1111111111111|281.66666666666663|95.1111111111111|43.222222222222214|143.88888888888886|44.55555555555555|62.666666666666664|75.1111111111111|138.11111111111109|87.777777777777771|91.777777777777771|103.2222222222222|148.55555555555554|33.777777777777771|55.55555555555555|80|70|75.222222222222214|69.333333333333329|100.2222222222222|59.777777777777771|86.666666666666657|41.666666666666664|67.1111111111111|0|53.444444444444436|92.555555555555543|105.55555555555554|27.777777777777775|69.888888888888886|76.888888888888886|60.1111111111111|78.555555555555543|67.222222222222214|71.333333333333329|53.444444444444436|39.333333333333329|54.55555555555555|67.444444444444429|31.55555555555555|64.1111111111111|95.777777777777771|156.33333333333331|82.555555555555543|61.222222222222214|56.444444444444436|80.444444444444429|44.666666666666664|3.333333333333333|176.33333333333331|71|45.777777777777771|85.1111111111111|24.55555555555555|109.33333333333333|85.888888888888872|35.777777777777771|139.44444444444443|93|151.88888888888886|124.88888888888887|46.444444444444436|169.2222222222222|79.333333333333329|0|177.11111111111109|82.888888888888886|82.777777777777771|81.555555555555543|66.888888888888886|56.222222222222214|1.3333333333333333|117.77777777777777|104.1111111111111|68.555555555555543|80.555555555555543|39.222222222222214|241.2222222222222|119.1111111111111|67.555555555555543|77.333333333333329|22.666666666666664|80.1111111111111|81.333333333333329|16.777777777777775|99.888888888888872|102.55555555555554|55.666666666666664|62.333333333333329|113.88888888888887|1.6666666666666665|127.1111111111111|79|251.11111111111109|70|101.44444444444443|61.666666666666664|17.777777777777775|35|78.666666666666657|67.333333333333329|102.44444444444443|91.777777777777771|280.88888888888886|143.66666666666666|135|133.11111111111109|106.2222222222222|107.77777777777777|106|32.111111111111107|108.88888888888887|24.55555555555555|74|83|90.888888888888872|153.55555555555554|101.66666666666666|121.44444444444443|54.888888888888886|128.33333333333331|88.888888888888872|38.55555555555555|145|14.666666666666666|73.333333333333329|98.555555555555543|99.888888888888872|66.555555555555543|45.777777777777771|118.66666666666666|79.777777777777771|33.777777777777771|119.55555555555554|59.888888888888886|261.66666666666663|64.777777777777771|154.11111111111109|108.55555555555554|56.777777777777771|62.55555555555555|49.666666666666664|379.55555555555549|85.1111111111111|74.222222222222214|74|82.444444444444429|52.777777777777771|100.77777777777777|134.2222222222222|54.777777777777771|230.2222222222222|89|79.666666666666657|131.11111111111109|94.2222222222222|140.55555555555554|39.111111111111107|116.44444444444443|83|58.888888888888886|87.2222222222222|91.777777777777771|79.444444444444429|21.777777777777775|80.333333333333329|76.888888888888886|63.888888888888886|23.777777777777775|37.777777777777771|52.333333333333329|61|87.444444444444429|117.66666666666666|63.222222222222214|115.66666666666666|127.33333333333333|141.66666666666666|0|104|141.55555555555554|250.4444444444444|66.888888888888886|81.777777777777771|85.666666666666657|73.888888888888886|174.33333333333331|98.777777777777771|70.1111111111111|85.333333333333329|65.666666666666657|132.33333333333331|69.777777777777771|90.444444444444429|40.333333333333329|91.888888888888872|50.888888888888886|78.222222222222214|92.444444444444429|49.888888888888886|4.5555555555555554|84.555555555555543|97.555555555555543|131.2222222222222|115.33333333333333|80.222222222222214|89.555555555555543|94.555555555555543|36.111111111111107|420.55555555555549|39.777777777777771|85.888888888888872|67.333333333333329|66.222222222222214|95.2222222222222|119.33333333333333|119|99.888888888888872|83.1111111111111|0|109.66666666666666|101.88888888888887|8.11111111111111|143.2222222222222|108.2222222222222|63.55555555555555|73.1111111111111|14.777777777777775|183.66666666666666|87.1111111111111|67.222222222222214|95.777777777777771|163.11111111111109|66.666666666666657|88.1111111111111|40.888888888888886|105.88888888888887|65.1111111111111|217.4444444444444|147.33333333333331|194|174|79|74.333333333333329|102|63.333333333333329|12.333333333333332|61.888888888888886|111.66666666666666|60.222222222222214|51.222222222222214|97.555555555555543|53.888888888888886|76.222222222222214|52.333333333333329|38.666666666666664|32.888888888888886|62.222222222222214|92.333333333333329|92.444444444444429|133.11111111111109|105|121.1111111111111|122.44444444444443|80.888888888888886|168.88888888888886|95.555555555555543|77.555555555555543|73.555555555555543|73.222222222222214|47|79.777777777777771|95.1111111111111|52.777777777777771|75.888888888888886|88.444444444444429|24.222222222222218|282.77777777777771|71.333333333333329|74.222222222222214|15.777777777777775|7.333333333333333|147.66666666666666|87.333333333333329|16.444444444444443|55.444444444444436|157.55555555555554|58.444444444444436|91.555555555555543|71.222222222222214|46.55555555555555|85.1111111111111|81.1111111111111|49.888888888888886|57.1111111111111|90|8.4444444444444429|160.11111111111109|13.222222222222221|88.2222222222222|53|74.555555555555543|75.1111111111111|61|49.222222222222214|45.888888888888886|135.55555555555554|8.11111111111111|106.1111111111111|36.666666666666664|63|90.555555555555543|96.2222222222222|230|71.777777777777771|46.888888888888886|87.888888888888872|126.88888888888887|136.88888888888886|9.6666666666666661|76.555555555555543|64.333333333333329|242|22.888888888888886|82.666666666666657|13.444444444444443|81|76.777777777777771|138.44444444444443|31.111111111111107|49.1111111111111|148|300.33333333333331|49.333333333333329|123.1111111111111|35.55555555555555|73.888888888888886|72.444444444444429|66.888888888888886|57.55555555555555|141.55555555555554|106.1111111111111|52|82.555555555555543|113.44444444444443|21.777777777777775|123.88888888888887|66.666666666666657|70.555555555555543|63.55555555555555|103.77777777777777|127.77777777777777|5.7777777777777768|6.1111111111111107|167.77777777777777|56.333333333333329|12.111111111111109|55.55555555555555|66.777777777777771|134.33333333333331|108.1111111111111|107|69.1111111111111|111|101.33333333333333|73.222222222222214|68.444444444444429|75.444444444444429|81.555555555555543|80.444444444444429|93.777777777777771|220.33333333333331|73.777777777777771|153|172.88888888888886|74|21.333333333333332|95.888888888888872|21.666666666666664|84.888888888888886|258.55555555555554|94.777777777777771|30.222222222222218|0|117|60.55555555555555|65.777777777777771|163.33333333333331|68.333333333333329|92.888888888888872|84.222222222222214|113.2222222222222|50.777777777777771|24.333333333333332|43.444444444444436|84.666666666666657|63.55555555555555|296.77777777777771|95.666666666666657|82.777777777777771|78.555555555555543|70.777777777777771|131.33333333333331|55.888888888888886|81.555555555555543|85|110.1111111111111|99.555555555555543|99.777777777777771|214.55555555555554|74.333333333333329|212.77777777777774|80.222222222222214|64.444444444444429|141.2222222222222|95.444444444444429|66.333333333333329|0|71.333333333333329|75.333333333333329|37.888888888888886|64.888888888888886|93.1111111111111|79.1111111111111|84.888888888888886|53.777777777777771|24|57.333333333333329|131.2222222222222|94|17.888888888888886|59.55555555555555|178.11111111111109|80.666666666666657|60.777777777777771|56|108.1111111111111|25.333333333333332|28.888888888888886|17.333333333333332|75.777777777777771|107.33333333333333|60.444444444444436|87.777777777777771|13.888888888888888|68.777777777777771|85.1111111111111|77.555555555555543|22.55555555555555|127|134.66666666666666|168|117.1111111111111|0|63.666666666666664|71.888888888888886|121|5.7777777777777768|59.888888888888886|58.333333333333329|8.7777777777777768|103.2222222222222|57.777777777777771|140.88888888888886|65|107.88888888888887|79.888888888888886|109.55555555555554|43.777777777777771|44.444444444444436|47|100.2222222222222|62.777777777777771|74.333333333333329|96.444444444444429|62.1111111111111|63.1111111111111|156.33333333333331|107.77777777777777|73.333333333333329|71.444444444444429|74.444444444444429|10.222222222222221|21.111111111111107|85.444444444444429|62.444444444444436|79.888888888888886|177.2222222222222|66.666666666666657|153.11111111111109|216|99|79.777777777777771|81.888888888888886|137.55555555555554|73.555555555555543|104.33333333333333|46.333333333333329|92.444444444444429|43.333333333333329|94|158.44444444444443|85.222222222222214|66.333333333333329|42.666666666666664|79.888888888888886|110.33333333333333|131.2222222222222|87.2222222222222|93.666666666666657|84|58.777777777777771|115.33333333333333|58.666666666666664|59.666666666666664|125.88888888888887|82.333333333333329|74.222222222222214|66.888888888888886|52.1111111111111|52.55555555555555|97.2222222222222|71.777777777777771|13.333333333333332|92.555555555555543|86.888888888888872|89.777777777777771|152.88888888888886|81.555555555555543|127.55555555555554|51.888888888888886|81.222222222222214|359.66666666666663|125.55555555555554|103|63.444444444444436|74.777777777777771|198.66666666666666|84|104.44444444444443|0|29.333333333333332|77.222222222222214|109.33333333333333|86.2222222222222|125|84.444444444444429|73|112.2222222222222|71.444444444444429|100.77777777777777|85|52.444444444444436|81.777777777777771|82.222222222222214|91.666666666666657|138|65.222222222222214|69.333333333333329|98.444444444444429|35.888888888888886|115.44444444444443|70.333333333333329|75.444444444444429|95.333333333333329|78.333333333333329|61.444444444444436|81.888888888888886|109.77777777777777|80.666666666666657|60.333333333333329|64.1111111111111|164.88888888888886|61.222222222222214|61|80.444444444444429|62.222222222222214|86.333333333333329|0|144.11111111111109|56.222222222222214|83.777777777777771|73.1111111111111|87.666666666666657|72.444444444444429|20.666666666666664|247.4444444444444|163.88888888888886|184.66666666666666|78.555555555555543|82|194.88888888888886|164.44444444444443|198.88888888888886|63.888888888888886|152.2222222222222|116|118.1111111111111|91.777777777777771|39.333333333333329|41.222222222222214|101.77777777777777|116.33333333333333|5.8888888888888875|102.66666666666666|100.66666666666666|84.888888888888886|79.1111111111111|62.888888888888886|53.888888888888886|56.222222222222214|354|67.666666666666657|77.888888888888886|59.444444444444436|109.1111111111111|119.88888888888887|67.444444444444429|53.333333333333329|182.77777777777774|72.555555555555543|51.777777777777771|63|205.55555555555554|24.111111111111107|93.888888888888872|119.55555555555554|102|94.888888888888872|323|94.555555555555543|92.777777777777771|30.888888888888886|47.1111111111111|8.3333333333333321|159.11111111111109|60.777777777777771|65.888888888888886|97.666666666666657|81.444444444444429|81.888888888888886|82.666666666666657|9.3333333333333321|0|51.333333333333329|80.1111111111111|93.666666666666657|103.77777777777777|157.33333333333331|140.88888888888886|114|63.666666666666664|91.444444444444429|87.2222222222222|19.222222222222221|71.555555555555543|105|84.555555555555543|83.444444444444429|88.333333333333329|95|56.1111111111111|62.444444444444436|74.777777777777771|361|124|59.444444444444436|49.444444444444436|90.333333333333329|70.888888888888886|46.333333333333329|90|99.1111111111111|55.55555555555555|59.666666666666664|75|65.1111111111111|52.666666666666664|50.333333333333329|130.44444444444443|56.444444444444436|0|157.77777777777777|96.2222222222222|186.88888888888886|60.666666666666664|148.88888888888886|63|74.555555555555543|36|116.88888888888887|64.1111111111111|76.222222222222214|135.44444444444443|130.33333333333331|119.1111111111111|106.1111111111111|47.222222222222214|62.444444444444436|74.444444444444429|111.55555555555554|70.555555555555543|63.444444444444436|52.888888888888886|75.1111111111111|138.44444444444443|112|68.555555555555543|82.222222222222214|137.88888888888886|26.55555555555555|70.888888888888886|89|91.888888888888872|82.444444444444429|101.66666666666666|56.222222222222214|74.777777777777771|117.44444444444443|70.555555555555543|132.77777777777777|87.1111111111111|58.1111111111111|53|129.33333333333331|82.888888888888886|67.1111111111111|101.66666666666666|82.1111111111111|94.2222222222222|80.666666666666657|84.888888888888886|118.33333333333333|0|57.444444444444436|52.1111111111111|79.777777777777771|16.888888888888886|64|74.555555555555543|82.444444444444429|83.333333333333329|91.888888888888872|70.1111111111111|111.1111111111111|66.444444444444429|16.777777777777775|57.666666666666664|131.11111111111109|87.444444444444429|29.666666666666664|69.777777777777771|96.2222222222222|77.666666666666657|87|54.777777777777771|88.444444444444429|51|168.66666666666666|76.444444444444429|116.77777777777777|116.1111111111111|223.77777777777774|22.777777777777775|115|112.66666666666666|72.888888888888886|25.222222222222218|78.555555555555543|98.1111111111111|52.666666666666664|119.33333333333333|54|58.666666666666664|66.666666666666657|50.444444444444436|113.66666666666666|8.11111111111111|50.1111111111111|150|85.777777777777771|73.777777777777771|54.888888888888886|89.777777777777771|59.444444444444436|67.777777777777771|114.33333333333333|61|85.444444444444429|104.44444444444443|139.77777777777777|124.1111111111111|222.88888888888886|81.222222222222214|79.777777777777771|77|242.2222222222222|110.1111111111111|89.2222222222222|125.77777777777777|81.1111111111111|89.333333333333329|92.333333333333329|63.888888888888886|114.88888888888887|102.2222222222222|51.55555555555555|31.888888888888886|130.66666666666666|56.333333333333329|62.777777777777771|110.66666666666666|53.55555555555555|117|59.666666666666664|58.1111111111111|79.777777777777771|66.777777777777771|154.44444444444443|142.66666666666666|70.555555555555543|63.666666666666664|64.666666666666657|63|51.222222222222214|103.33333333333333|56.666666666666664|154.2222222222222|108.55555555555554|27.888888888888886|76.555555555555543|76.444444444444429|330.22222222222217|57.777777777777771|106.44444444444443|104.66666666666666|83|47.55555555555555|68.555555555555543|104.33333333333333|0|35.111111111111107|45.888888888888886|84.777777777777771|119.2222222222222|61.666666666666664|102.1111111111111|118.33333333333333|51.1111111111111|64.777777777777771|85.888888888888872|96.1111111111111|80.444444444444429|196.55555555555554|27.444444444444443|80.444444444444429|94.555555555555543|87.555555555555543|122.1111111111111|88.444444444444429|63.444444444444436|83.777777777777771|57.55555555555555|63.777777777777771|99.444444444444429|152.33333333333331|64.222222222222214|108.2222222222222|84.555555555555543|96.777777777777771|123.2222222222222|119.55555555555554|85.777777777777771|97.888888888888872" />
[truncated: 43,852,025 more chars]
